# Supplementary material for: A validated single-cell-based strategy to identify diagnostic and therapeutic targets in complex diseases
Source: Genome Med. 2019 Jul 30;11:47. doi: 10.1186/s13073-019-0657-3 (PMC6664760; doi:10.1186/s13073-019-0657-3)
Supplement: Supplementary file 2 — A spreadsheet file containing all the data cited in the text in several sheets (ordered by appearance). Description: Description of the content in each sheet in the document. (XLSX 6315 kb) [file 13073_2019_657_MOESM2_ESM.xlsx]

## Sheet: Description
Sheet name	Short description
Description	Descrition of the content in each sheet in the document.
ICD-10-CM_diseases	Manually curated 180 GWAS diseases belonging to 20 out of 21 ICD-10-CM disease chapters, with respective chapter names, codes, as well as electronic medical records and immune disease statuses
UMLS_SNP	SNPs identified to be associated with the 180 GWAS diseases
CellComp	Compendium of disease-associated cell types (combined p-values from epigenetic markers are shown) constructed using combined analysis of GWAS and cell type specific epigenetic markers
CellCompInteractions	Predicted interactions of the 24 cell types identified by CellComp to be significantly associated with rheumatoid arthritis
H3K4me1_human	Associations between cell types and diseases by epigenetic marker H3K4me1
H3K27ac_human	Associations between cell types and diseases by epigenetic marker H3K27ac
H4K20me1_human	Associations between cell types and diseases by epigenetic marker H4K20me1
H3K36me3_human	Associations between cell types and diseases by epigenetic marker H3K36me3
H3K79me2_human	Associations between cell types and diseases by epigenetic marker H3K79me2
H3K27me3_human	Associations between cell types and diseases by epigenetic marker H3K27me3
H3K4me2_human	Associations between cell types and diseases by epigenetic marker H3K4me2
H3K4me3_human	Associations between cell types and diseases by epigenetic marker H3K4me3
H3K9ac_human	Associations between cell types and diseases by epigenetic marker H3K9ac
MCDM_sick_RA_mouse	Predicted upstream regulators of predicted cell-cell interactions in the mouse rheumatoid arthritis model
MCDM_RA_pathway_enrichments	Pathway enrichments (-log10 p-values) for cell types identified in the rheumatoid arthritis mouse model
MCDM_RA_biomarker_presence	Biomarker enrichment of cells identified in the rheumatoid arthritis mouse model
MCDM_RA_drug_enrichments	Drugs targeting cells identified in the rheumatoid arthritis mouse model (-log10 p-values)
MCDM_RA_human	Predicted cell-cell interactions in the human rheumatoid arthritis model
MCDM_RA_human_drug_enrichments	Drugs targeting cells identified in the human rheumatoid arthritis model (-log10 p-values)
MCDM_RA_human_path_enrichments	Pathway enrichments (-log10 p-values) for cell types identified in the human rheumatoid arthritis model
CellphoneDB	Comparison of cellular network inference methods based on scRNA-seq and CellPhoneDB interaction predictions for mouse rheumatoid arthritis and healthy joint models
CRCscRNAseq	Tissue type, cell type, and cell identifiers for the total of 579 normal and tumor single cells analyzed from the colorectal cancer public data
MCDM_CRC_normal	Predicted upstream regulators of predicted cell-cell interactions in the colorectal cancer multicellular disease modules for the healthy tissue
MCDM_CRC_tumor	Predicted upstream regulators of predicted cell-cell interactions in the colorectal cancer multicellular disease modules for the tumor tissue
MCDM_CRC_pathways	Pathway enrichments (-log10 p-values) of CD8+ T cells, natural killer cells, stem T/A like epithelial cells, regulatory T cells, and endothelial cells identified in colorectal cancer
MCDM_CRC_biomarkers	Biomarker enrichments of CD8+ T cells, natural killer cells, Stem T/A like epithelial cells, regulatory T cells, and endothelial cells identified in colorectal cancer
MCDM_CRC_drug_targets	Drugs targeting CD8+ T cells, natural killer cells, Stem T/A like epithelial cells, regulatory T cells, and endothelial cells identified in colorectal cancer
mouse_RA_GWAS_genes_orthologs	List of 177 gene orthologs used in pathway, drug, and biomarker enrichment analyses of the cells identified from single cell RNA sequencing data of mouse rheumatoid arthritis model
disease_modules	Disease modules of CD4+ T cells, constructed by integration of microarray data for diseases and controls, as well as the human interactome
disease_pathways	Top canonical pathways enriched in CD4+ T cells from 13 disease modules
SINRegulators	Upstream regulators of the shared interaction neighborhood comprising all genes from disease modules for all 13 diseases
Classification_elastic_net	Classification of patients with 13 different diseases using elastic net
Multiple_classifiers	Patient classifications performed for the 13 diseases using AUC values from 20 classifiers to test classification robustness
UC_CD_randomized_elastic_net	Classification of UC and CD patients using elastic net, based on secreted proteins
SINPathways	Ingenuity pathway analysis of the genes in the shared interaction neighborhood (SIN)
DiseaseSexAssoc	Prevalences of the 160 GWAS diseases among 150 million American men and women
Drug_disease_genes_proximity	Drugs predicted to target the shared interaction neighborhood based on enrichment of the shared interaction neighborhood for the 1790 drugs that have at least one known target in human cells
Drug_disease_genes_proximity_modified	Drugs predicted to target the shared interaction neighborhood using a modified method based on taking disease genes that are not part of the shared community into consideration
BioGPS_MOE430_GSE10246	Reference used for single cell typing of mouse data using Reference Component Analysis (RCA)
ColonCellLines_GSE10843	Reference used for single cell typing of human CRC cell line data using Reference Component Analysis (RCA)
Centralities	Scores for random walk, subgraph centrality and game theory, and GWAS correlation p-values, for mouse and human rheumatoid arthritis models

## Sheet: ICD-10-CM_diseases
Disease	ICD-10-CM_code	ICD-10-CM_chapter	ICD-10-CM_chapter_name	immune_disease	in_medical_records
Acne_vulgaris	L70,0	XII	Diseases of the skin and subcutaneous tissue	0	1
Acquired_immunodeficiency_syndrome	D81,9	III	Diseases of the blood and blood-forming organs and certain disorders involving the immune mechanism	1	1
Acute_urticaria	L50	XII	Diseases of the skin and subcutaneous tissue	1	1
Adenocarcinoma_of_esophagus	C15,9	II	Neoplasms	0	0
Adenocarcinoma_of_lung	C34,90	II	Neoplasms	0	1
Age_related_cataract	H25,9	VII	Diseases of the eye and adnexa	0	1
Age_related_macular_degeneration	H35,3	VII	Diseases of the eye and adnexa	0	1
Alcoholic_intoxication_chronic	F10,129	V	Mental and behavioural disorders	0	1
Allergic_rhinitis	J30,9	X	Diseases of the respiratory system	1	1
Allergy_to_eggs	Z91,012	XXI	Factors influencing health status and contact with health services	1	1
Alopecia_areata	L63	XII	Diseases of the skin and subcutaneous tissue	1	1
Alzheimers_disease	G30,8	VI	Diseases of the nervous system	0	1
Anemia_sickle_cell	D57,3	III	Diseases of the blood and blood-forming organs and certain disorders involving the immune mechanism	0	1
Angioedema	T78,3	XIX	Injury, poisoning and certain other consequences of external causes	1	1
Ankylosing_spondylitis	M45	XIII	Diseases of the musculoskeletal system and connective tissue	1	1
Anorexia_nervosa	F50,0	V	Mental and behavioural disorders	0	1
Anxiety_disorders	F41,9	V	Mental and behavioural disorders	0	1
Aortic_aneurysm_abdominal	I71	IX	Diseases of the circulatory system	0	0
Arthritis_psoriatic	L40,52	XII	Diseases of the skin and subcutaneous tissue	1	1
Asthma	J45	X	Diseases of the respiratory system	1	1
Atherosclerosis	I70	IX	Diseases of the circulatory system	0	1
Atrial_fibrillation	I48	IX	Diseases of the circulatory system	0	1
Attention_deficit_hyperactivity_disorder	F90,8	V	Mental and behavioural disorders	0	1
Autism_spectrum_disorders	F84,0	V	Mental and behavioural disorders	0	0
Autistic_disorder	F84,0	V	Mental and behavioural disorders	0	1
Basal_cell_carcinoma	C44	II	Neoplasms	0	1
Behcet_syndrome	M35,2	XIII	Diseases of the musculoskeletal system and connective tissue	1	1
Biliary_cirrhosis_secondary	K74,4	XI	Diseases of the digestive system	0	0
Bipolar_disorder	F31	V	Mental and behavioural disorders	0	1
Bronchitis_chronic	J42	X	Diseases of the respiratory system	0	0
Bronchopulmonary_dysplasia	P27,1	XVI	Certain conditions originating in the perinatal period	0	1
Brugada_syndrome	Q24,8	XVII	Congenital malformations, deformations and chromosomal abnormalities	0	1
Bulimia_nervosa	F50,2	V	Mental and behavioural disorders	0	0
Cardiomyopathy_dilated	I42,0	IX	Diseases of the circulatory system	0	1
Celiac_disease	K90	XI	Diseases of the digestive system	1	1
Cerebral_amyloid_angiopathy	I68,0	IX	Diseases of the circulatory system	0	1
Cerebral_hemorrhage	I61,1	IX	Diseases of the circulatory system	0	1
Cerebrovascular_accident	I63,9	IX	Diseases of the circulatory system	0	1
Cervix_carcinoma	D06	II	Neoplasms	0	1
Chagas_cardiomyopathy	B57	I	Certain infectious and parasitic diseases	0	0
Cholecystolithiasis	K80,2	XI	Diseases of the digestive system	0	1
Cholelithiasis	K80	XI	Diseases of the digestive system	0	0
Chronic_lymphocytic_leukemia	C91,1	II	Neoplasms	0	1
Chronic_obstructive_airway_disease	J44,9	X	Diseases of the respiratory system	0	1
Colorectal_cancer	C20/C18	II	Neoplasms	0	1
Common_migraine	G43	VI	Diseases of the nervous system	0	1
Coronary_artery_disease	I25,1	IX	Diseases of the circulatory system	0	1
Creutzfeldt_jakob_disease	A81,0	I	Certain infectious and parasitic diseases	0	1
Crohn_disease	K50,9	XI	Diseases of the digestive system	1	1
Degenerative_polyarthritis	M13	XIII	Diseases of the musculoskeletal system and connective tissue	0	1
Dementia	F03,9	V	Mental and behavioural disorders	0	1
Dementia_vascular	F01	V	Mental and behavioural disorders	0	1
Dental_caries	K02	XI	Diseases of the digestive system	0	1
Depressive_symptoms	R68,89	XVIII	Symptoms, signs and abnormal clinical and laboratory findings, not elsewhere classified	0	0
Dermatitis_atopic	L20	XII	Diseases of the skin and subcutaneous tissue	1	1
Diabetes_mellitus_insulin_dependent	E11/V58,67	IV	Endocrine, nutritional and metabolic diseases	1	1
Diabetes_mellitus_non_insulin_dependent	E11??	IV	Endocrine, nutritional and metabolic diseases	0	1
Diabetic_nephropathy	E11/E10	IV	Endocrine, nutritional and metabolic diseases	0	1
Diabetic_retinopathy	E13,3	IV	Endocrine, nutritional and metabolic diseases	1	1
Diffuse_large_b_cell_lymphoma	C83,39	II	Neoplasms	0	0
Duodenal_ulcer	K26	XI	Diseases of the digestive system	0	1
Dupuytren_contracture	M72	XIII	Diseases of the musculoskeletal system and connective tissue	0	1
Endometrial_carcinoma	C54	II	Neoplasms	0	1
Endometriosis	N80	XIV	Diseases of the genitourinary system	0	1
Eosinophilic_esophagitis	K20,0	XI	Diseases of the digestive system	1	1
Epilepsies_partial	G40,111	VI	Diseases of the nervous system	0	1
Epilepsy	G40	VI	Diseases of the nervous system	0	1
Epithelial_ovarian_cancer	C56,1	II	Neoplasms	0	1
Essential_tremor	G25,0	VI	Diseases of the nervous system	0	1
Ewings_sarcoma	C41,9	II	Neoplasms	0	1
Exudative_age_related_macular_degeneration	H35,32	VII	Diseases of the eye and adnexa	0	1
Febrile_convulsions	R56,0	XVIII	Symptoms, signs and abnormal clinical and laboratory findings, not elsewhere classified	0	1
Frontotemporal_dementia	G31,0	VI	Diseases of the nervous system	0	1
Gilles_de_la_tourette_syndrome	F95,2	V	Mental and behavioural disorders	0	1
Glaucoma	H40	VII	Diseases of the eye and adnexa	0	1
Glioblastoma	C72,9	II	Neoplasms	0	0
Glioma	C71	II	Neoplasms	0	1
Glomerulosclerosis	N26,9	XIV	Diseases of the genitourinary system	0	1
Gout	M10	XIII	Diseases of the musculoskeletal system and connective tissue	0	1
Granulomatosis_with_polyangiitis	M31,3	XIII	Diseases of the musculoskeletal system and connective tissue	1	1
Graves_disease	E05,0	IV	Endocrine, nutritional and metabolic diseases	1	1
Hay_fever	J30,1	X	Diseases of the respiratory system	1	1
Heart_failure	I50	IX	Diseases of the circulatory system	0	1
Hepatitis	B26	I	Certain infectious and parasitic diseases	0	0
Hepatitis_b	B18/B16	I	Certain infectious and parasitic diseases	0	0
Hepatitis_b_chronic	B18	I	Certain infectious and parasitic diseases	0	1
Hepatitis_c_chronic	B18,2	I	Certain infectious and parasitic diseases	0	1
Herpes_zoster_disease	B02	I	Certain infectious and parasitic diseases	0	1
Hippocampal_sclerosis	G93,81	VI	Diseases of the nervous system	0	1
Hodgkin_disease	C81	II	Neoplasms	0	1
Hypertensive_disease	I11	IX	Diseases of the circulatory system	0	1
Hypothyroidism	E03,9	IV	Endocrine, nutritional and metabolic diseases	1	1
Idiopathic_membranous_glomerulonephritis	N08	XIV	Diseases of the genitourinary system	1	0
Idiopathic_pulmonary_fibrosis	J84,112	X	Diseases of the respiratory system	0	1
Iga_glomerulonephritis	N08	XIV	Diseases of the genitourinary system	1	1
Intervertebral_disc_degeneration	M51,34	XIII	Diseases of the musculoskeletal system and connective tissue	0	1
Intracranial_aneurysm	I67,1	IX	Diseases of the circulatory system	0	1
Irritable_bowel_syndrome	K58	XI	Diseases of the digestive system	0	1
Ischemic_cerebrovascular_accident	G45,9	VI	Diseases of the nervous system	0	1
Ischemic_stroke	I63,9	IX	Diseases of the circulatory system	0	1
Kashin_beck_disease	M12,1	XIII	Diseases of the musculoskeletal system and connective tissue	0	1
Keloid	L91,0	XII	Diseases of the skin and subcutaneous tissue	0	1
Kidney_calculi	N20,0	XIV	Diseases of the genitourinary system	0	0
Leukemia_lymphocytic_acute_l1	C91	II	Neoplasms	0	1
Lewy_body_disease	G31,83	VI	Diseases of the nervous system	0	1
Liver_carcinoma	C22,0	II	Neoplasms	0	1
Lupus_nephritis	M32,14	XIII	Diseases of the musculoskeletal system and connective tissue	1	1
Lymphoma_follicular	C82	II	Neoplasms	0	1
Major_depressive_disorder	F33	V	Mental and behavioural disorders	0	1
Malaria	B54	I	Certain infectious and parasitic diseases	0	1
Male_infertility	N46	XIV	Diseases of the genitourinary system	0	1
Malignant_neoplasm_of_breast	C50	II	Neoplasms	0	1
Malignant_neoplasm_of_esophagus	C15	II	Neoplasms	0	1
Malignant_neoplasm_of_gallbladder	C23	II	Neoplasms	0	1
Malignant_neoplasm_of_lung	C78	II	Neoplasms	0	1
Malignant_neoplasm_of_ovary	C56	II	Neoplasms	0	1
Malignant_neoplasm_of_pancreas	C25	II	Neoplasms	0	1
Malignant_neoplasm_of_prostate	C61	II	Neoplasms	0	1
Malignant_neoplasm_of_stomach	C16	II	Neoplasms	0	1
Malignant_neoplasm_of_testis	C62	II	Neoplasms	0	1
Malignant_neoplasm_of_urinary_bladder	C67	II	Neoplasms	0	1
Marginal_zone_b_cell_lymphoma	C88,4	II	Neoplasms	0	0
Melanoma	C43,9	II	Neoplasms	0	1
Meningococcal_infections	A39,89	I	Certain infectious and parasitic diseases	0	1
Mental_depression	F32,89	V	Mental and behavioural disorders	0	0
Metabolic_syndrome_x	E88,81	IV	Endocrine, nutritional and metabolic diseases	0	1
Migraine_disorders	G43	VI	Diseases of the nervous system	0	1
Milk_hypersensitivity	Z91,011	XXI	Factors influencing health status and contact with health services	1	1
Moyamoya_disease	I67,5	IX	Diseases of the circulatory system	0	1
Mucocutaneous_lymph_node_syndrome	M30,3	XIII	Diseases of the musculoskeletal system and connective tissue	1	1
Multiple_myeloma	C90,0	II	Neoplasms	0	1
Multiple_sclerosis	G35	VI	Diseases of the nervous system	1	1
Myasthenia_gravis	G70,0	VI	Diseases of the nervous system	1	1
Myocardial_infarction	I21	IX	Diseases of the circulatory system	0	1
Narcolepsy_cataplexy_syndrome	G47,411	VI	Diseases of the nervous system	0	1
Nephrolithiasis	N20,0	XIV	Diseases of the genitourinary system	0	1
Nephrotic_syndrome	N04	XIV	Diseases of the genitourinary system	0	1
Non_small_cell_lung_carcinoma	C34,90	II	Neoplasms	0	1
Nonsyndromic_cleft_lip_with_or_without_cleft_palate	Q36	XVII	Congenital malformations, deformations and chromosomal abnormalities	0	1
Obesity	E66	IV	Endocrine, nutritional and metabolic diseases	0	0
Obsessive_compulsive_disorder	F42	V	Mental and behavioural disorders	0	1
Osteoarthritis_knee	M17	XIII	Diseases of the musculoskeletal system and connective tissue	0	1
Osteoporosis	M80	XIII	Diseases of the musculoskeletal system and connective tissue	0	1
Osteosarcoma	C41,9	II	Neoplasms	0	1
Otosclerosis	H80	VIII	Diseases of the ear and mastoid process	0	1
Pancreatitis	K85,8	XI	Diseases of the digestive system	1	1
Panic_disorder	F41,0	V	Mental and behavioural disorders	0	1
Parkinson_disease	G20	VI	Diseases of the nervous system	0	1
Periodontitis	K05,2	XI	Diseases of the digestive system	0	1
Peripheral_arterial_diseases	I73	IX	Diseases of the circulatory system	0	1
Polycystic_ovary_syndrome	E28,2	IV	Endocrine, nutritional and metabolic diseases	0	1
Post_traumatic_stress_disorder	F43,1	V	Mental and behavioural disorders	0	1
Pre_eclampsia	O14	XV	Pregnancy, childbirth and the puerperium	0	1
Precursor_cell_lymphoblastic_leukemia_lymphoma	C83	II	Neoplasms	0	0
Primary_biliary_cirrhosis	K74,3	XI	Diseases of the digestive system	1	1
Primary_sclerosing_cholangitis	K83,0	XI	Diseases of the digestive system	1	1
Prion_diseases	F02	V	Mental and behavioural disorders	0	1
Progressive_supranuclear_palsy	G23,1	VI	Diseases of the nervous system	0	1
Psoriasis	L40	XII	Diseases of the skin and subcutaneous tissue	1	1
Psychotic_disorders	F24	V	Mental and behavioural disorders	0	1
Renal_cell_carcinoma	C65	II	Neoplasms	0	1
Restless_legs_syndrome	G25,81	VI	Diseases of the nervous system	0	1
Rhegmatogenous_retinal_detachment	H33,0	VII	Diseases of the eye and adnexa	0	1
Rheumatoid_arthritis	M06,9	XIII	Diseases of the musculoskeletal system and connective tissue	1	1
Sarcoidosis	D86	III	Diseases of the blood and blood-forming organs and certain disorders involving the immune mechanism	1	1
Schizophrenia	F20	V	Mental and behavioural disorders	0	1
Skin_carcinoma	C44	II	Neoplasms	0	1
Squamous_cell_carcinoma_of_esophagus	C15,9	II	Neoplasms	0	1
Staphylococcus_aureus_infection	B95,6	I	Certain infectious and parasitic diseases	0	1
Sudden_cardiac_arrest	I46	IX	Diseases of the circulatory system	0	1
Systemic_lupus_erythematosus	M32,9	XIII	Diseases of the musculoskeletal system and connective tissue	1	1
Systemic_scleroderma	M34	XIII	Diseases of the musculoskeletal system and connective tissue	1	1
Testicular_malignant_germ_cell_tumor	C62	II	Neoplasms	0	0
Tetralogy_of_fallot	Q21,3	XVII	Congenital malformations, deformations and chromosomal abnormalities	0	1
Thyroid_carcinoma	C73	II	Neoplasms	0	1
Tuberculosis	A15-A19	I	Certain infectious and parasitic diseases	0	1
Ulcerative_colitis	K51	XI	Diseases of the digestive system	1	1
Uveomeningoencephalitic_syndrome	Q44,7	XVII	Congenital malformations, deformations and chromosomal abnormalities	0	1
Venous_thromboembolism	I82	IX	Diseases of the circulatory system	0	1
Vitiligo	L80	XII	Diseases of the skin and subcutaneous tissue	1	1

## Sheet: UMLS_SNP
Disease_Name	UMLS_CUI	SNP_rsids	GWAS_Gene
Obesity	C0028754	rs10010131	WFS1
Obesity	C0028754	rs1004467	CYP17A1
Obesity	C0028754	rs1004467	CYP17A1-AS1
Obesity	C0028754	rs1019731	IGF1
Obesity	C0028754	rs10198552	ACMSD
Obesity	C0028754	rs10423928	GIPR
Obesity	C0028754	rs1042636	CASR
Obesity	C0028754	rs1042713	ADRB2
Obesity	C0028754	rs1042714	ADRB2
Obesity	C0028754	rs1042717	ADRB2
Obesity	C0028754	rs1042718	ADRB2
Obesity	C0028754	rs1042719	ADRB2
Obesity	C0028754	rs10433903	nan
Obesity	C0028754	rs1044250	ANGPTL4
Obesity	C0028754	rs1044498	ENPP1
Obesity	C0028754	rs1048466	CCDC77
Obesity	C0028754	rs10508503	nan
Obesity	C0028754	rs1051168	NMB
Obesity	C0028754	rs1051266	SLC19A1
Obesity	C0028754	rs1051730	CHRNA3
Obesity	C0028754	rs1052700	PLIN1
Obesity	C0028754	rs1053221	KMO
Obesity	C0028754	rs1054135	FABP4
Obesity	C0028754	rs10551063	NPY
Obesity	C0028754	rs1056513	INADL
Obesity	C0028754	rs1058046	PYY
Obesity	C0028754	rs1061170	CFH
Obesity	C0028754	rs10618418	GHSR
Obesity	C0028754	rs1073768	nan
Obesity	C0028754	rs10744391	nan
Obesity	C0028754	rs10747502	LOC100129620
Obesity	C0028754	rs10830963	MTNR1B
Obesity	C0028754	rs1084004	SLC29A3
Obesity	C0028754	rs10875976	BCDIN3D-AS1
Obesity	C0028754	rs10888390	nan
Obesity	C0028754	rs10888394	nan
Obesity	C0028754	rs10906142	CAMK1D
Obesity	C0028754	rs10913469	SEC16B
Obesity	C0028754	rs10938397	nan
Obesity	C0028754	rs10953454	LHFPL3
Obesity	C0028754	rs10968576	LINGO2
Obesity	C0028754	rs10999409	nan
Obesity	C0028754	rs11042023	TRIM66
Obesity	C0028754	rs11084753	nan
Obesity	C0028754	rs11088859	NCAM2
Obesity	C0028754	rs11109072	RMST
Obesity	C0028754	rs1111875	nan
Obesity	C0028754	rs11158559	SPTB
Obesity	C0028754	rs11203649	SGCZ
Obesity	C0028754	rs11208659	LEPR
Obesity	C0028754	rs1121980	FTO
Obesity	C0028754	rs1126680	BCHE
Obesity	C0028754	rs1130435	FABP6
Obesity	C0028754	rs1136774	CTSS
Obesity	C0028754	rs1137100	LEPR
Obesity	C0028754	rs1137101	LEPR
Obesity	C0028754	rs1151200	TENM4
Obesity	C0028754	rs11545881	CIDEA
Obesity	C0028754	rs11547328	CDK4
Obesity	C0028754	rs11547328	MARCH9
Obesity	C0028754	rs11554159	IFI30
Obesity	C0028754	rs11557880	AGT
Obesity	C0028754	rs11575892	AGRP
Obesity	C0028754	rs11575892	ATP6V0D1
Obesity	C0028754	rs11575892	LOC101927837
Obesity	C0028754	rs11605924	CRY2
Obesity	C0028754	rs11624704	NRXN3
Obesity	C0028754	rs11627056	MDGA2
Obesity	C0028754	rs11644943	FTO
Obesity	C0028754	rs116454156	FFAR4
Obesity	C0028754	rs11662748	MIR3976HG
Obesity	C0028754	rs116843064	ANGPTL4
Obesity	C0028754	rs1169288	HNF1A
Obesity	C0028754	rs11754509	HMGCLL1
Obesity	C0028754	rs11766624	AUTS2
Obesity	C0028754	rs12075	ACKR1
Obesity	C0028754	rs12086634	HSD11B1
Obesity	C0028754	rs12086634	LOC101930114
Obesity	C0028754	rs12104221	MATK
Obesity	C0028754	rs12137855	LOC101929713
Obesity	C0028754	rs12145833	SDCCAG8
Obesity	C0028754	rs121909065	CARTPT
Obesity	C0028754	rs121913557	MC4R
Obesity	C0028754	rs121913558	MC4R
Obesity	C0028754	rs121913559	MC4R
Obesity	C0028754	rs121913560	MC4R
Obesity	C0028754	rs121913561	MC4R
Obesity	C0028754	rs121913562	MC4R
Obesity	C0028754	rs121913563	MC4R
Obesity	C0028754	rs121913564	MC4R
Obesity	C0028754	rs121913565	MC4R
Obesity	C0028754	rs121913566	MC4R
Obesity	C0028754	rs121913567	MC4R
Obesity	C0028754	rs121917829	MC4R
Obesity	C0028754	rs121917864	TLR2
Obesity	C0028754	rs12255372	TCF7L2
Obesity	C0028754	rs12295638	ANO3
Obesity	C0028754	rs12402521	PDC
Obesity	C0028754	rs12402521	LOC102724919
Obesity	C0028754	rs12531027	AGMO
Obesity	C0028754	rs12531027	LOC105375165
Obesity	C0028754	rs1256049	ESR2
Obesity	C0028754	rs12635698	RFTN1
Obesity	C0028754	rs12635698	OXNAD1
Obesity	C0028754	rs12636651	CCR3
Obesity	C0028754	rs12659622	FBXL7
Obesity	C0028754	rs1271572	ESR2
Obesity	C0028754	rs12739262	PPP1R12B
Obesity	C0028754	rs12785341	nan
Obesity	C0028754	rs12953258	SOCS3
Obesity	C0028754	rs12953258	LOC101928674
Obesity	C0028754	rs12970134	nan
Obesity	C0028754	rs12978500	C2CD4C
Obesity	C0028754	rs13077101	RABL3
Obesity	C0028754	rs13078807	CADM2
Obesity	C0028754	rs13100723	ARHGEF3
Obesity	C0028754	rs13215567	NOTCH4
Obesity	C0028754	rs13215567	GPSM3
Obesity	C0028754	rs13266634	SLC30A8
Obesity	C0028754	rs13266634	LOC105375716
Obesity	C0028754	rs13428113	INSIG2
Obesity	C0028754	rs13428113	LOC105373988
Obesity	C0028754	rs13447324	MC4R
Obesity	C0028754	rs13447325	MC4R
Obesity	C0028754	rs13447326	MC4R
Obesity	C0028754	rs13447331	MC4R
Obesity	C0028754	rs13447332	MC4R
Obesity	C0028754	rs13447333	MC4R
Obesity	C0028754	rs13447336	MC4R
Obesity	C0028754	rs13447337	MC4R
Obesity	C0028754	rs1368578	NAP1L1
Obesity	C0028754	rs1378577	ABCG1
Obesity	C0028754	rs1378942	CSK
Obesity	C0028754	rs1412239	LINGO2
Obesity	C0028754	rs1421085	FTO
Obesity	C0028754	rs1424233	nan
Obesity	C0028754	rs142648132	MTR
Obesity	C0028754	rs142724505	EXOSC4
Obesity	C0028754	rs1435703	RARB
Obesity	C0028754	rs145163696	UCP3
Obesity	C0028754	rs145163696	LOC105369384
Obesity	C0028754	rs1466113	SSTR2
Obesity	C0028754	rs1469513	APOB
Obesity	C0028754	rs148166461	GRK4
Obesity	C0028754	rs1488515	DYNC1I1
Obesity	C0028754	rs150016118	UCP3
Obesity	C0028754	rs150016118	LOC105369384
Obesity	C0028754	rs1501299	ADIPOQ
Obesity	C0028754	rs1501299	ADIPOQ-AS1
Obesity	C0028754	rs1514174	TNNI3K
Obesity	C0028754	rs1514174	FPGT-TNNI3K
Obesity	C0028754	rs1514174	LOC105378803
Obesity	C0028754	rs1514175	TNNI3K
Obesity	C0028754	rs1514175	FPGT-TNNI3K
Obesity	C0028754	rs1514175	LOC105378803
Obesity	C0028754	rs1514177	TNNI3K
Obesity	C0028754	rs1514177	FPGT-TNNI3K
Obesity	C0028754	rs1514177	LOC105378803
Obesity	C0028754	rs1516725	ETV5
Obesity	C0028754	rs1541276	MC5R
Obesity	C0028754	rs1558902	FTO
Obesity	C0028754	rs1572050	GPC6
Obesity	C0028754	rs1590	TGFBR1
Obesity	C0028754	rs16131	NPY
Obesity	C0028754	rs16139	NPY
Obesity	C0028754	rs16147	NPY
Obesity	C0028754	rs1626521	UCP3
Obesity	C0028754	rs1626521	LOC105369384
Obesity	C0028754	rs16475	NPY
Obesity	C0028754	rs1682859	IGSF9B
Obesity	C0028754	rs16835198	nan
Obesity	C0028754	rs16839626	NBEAL1
Obesity	C0028754	rs16843372	DAPL1
Obesity	C0028754	rs16858228	LOC100506457
Obesity	C0028754	rs16867321	nan
Obesity	C0028754	rs16912210	HBBP1
Obesity	C0028754	rs16933812	PAX5
Obesity	C0028754	rs17024258	GNAT2
Obesity	C0028754	rs17025867	SLC8A1
Obesity	C0028754	rs17049741	LOC101927414
Obesity	C0028754	rs17066364	NUFIP1
Obesity	C0028754	rs17081231	PCDH9
Obesity	C0028754	rs17100926	SIPA1L1
Obesity	C0028754	rs17104363	TMEM229B
Obesity	C0028754	rs17125944	FERMT2
Obesity	C0028754	rs17143586	ICA1
Obesity	C0028754	rs17249754	ATP2B1
Obesity	C0028754	rs17376826	NPY2R
Obesity	C0028754	rs17381664	ZZZ3
Obesity	C0028754	rs17700633	nan
Obesity	C0028754	rs17782313	nan
Obesity	C0028754	rs178	nan
Obesity	C0028754	rs17817449	FTO
Obesity	C0028754	rs1799722	BDKRB2
Obesity	C0028754	rs1799724	LTA
Obesity	C0028754	rs1799724	TNF
Obesity	C0028754	rs1799817	INSR
Obesity	C0028754	rs1799883	FABP2
Obesity	C0028754	rs1799941	SHBG
Obesity	C0028754	rs1799983	NOS3
Obesity	C0028754	rs1800206	PPARA
Obesity	C0028754	rs1800247	BGLAP
Obesity	C0028754	rs1800247	PMF1-BGLAP
Obesity	C0028754	rs1800437	GIPR
Obesity	C0028754	rs1800497	ANKK1
Obesity	C0028754	rs1800571	PPARG
Obesity	C0028754	rs1800796	IL6
Obesity	C0028754	rs1800796	LOC541472
Obesity	C0028754	rs1801028	DRD2
Obesity	C0028754	rs1801058	GRK4
Obesity	C0028754	rs1801133	MTHFR
Obesity	C0028754	rs1801253	ADRB1
Obesity	C0028754	rs1801278	IRS1
Obesity	C0028754	rs1801282	PPARG
Obesity	C0028754	rs1801394	MTRR
Obesity	C0028754	rs1801394	FASTKD3
Obesity	C0028754	rs1805081	NPC1
Obesity	C0028754	rs1805086	MSTN
Obesity	C0028754	rs1805086	C2orf88
Obesity	C0028754	rs1805087	MTR
Obesity	C0028754	rs1805094	LEPR
Obesity	C0028754	rs1805096	LEPR
Obesity	C0028754	rs1805097	IRS2
Obesity	C0028754	rs1805192	PPARG
Obesity	C0028754	rs180743	APOBR
Obesity	C0028754	rs180743	NPIPB8
Obesity	C0028754	rs181856615	PCDHA9
Obesity	C0028754	rs181856615	PCDHA11
Obesity	C0028754	rs181856615	PCDHA10
Obesity	C0028754	rs181856615	PCDHA8
Obesity	C0028754	rs181856615	PCDHA7
Obesity	C0028754	rs181856615	PCDHA6
Obesity	C0028754	rs181856615	PCDHA5
Obesity	C0028754	rs181856615	PCDHA4
Obesity	C0028754	rs181856615	PCDHA3
Obesity	C0028754	rs181856615	PCDHA2
Obesity	C0028754	rs181856615	PCDHA1
Obesity	C0028754	rs1856057	ESR1
Obesity	C0028754	rs1858973	IQCK
Obesity	C0028754	rs1864169	GTF2A1
Obesity	C0028754	rs1864169	SNORA79
Obesity	C0028754	rs187152753	MC4R
Obesity	C0028754	rs1893590	ABCG1
Obesity	C0028754	rs1926065	nan
Obesity	C0028754	rs193922650	LEPR
Obesity	C0028754	rs193922685	MC4R
Obesity	C0028754	rs193922687	MC4R
Obesity	C0028754	rs1957894	PRKCH
Obesity	C0028754	rs1982073	nan
Obesity	C0028754	rs1998207	SERPINA12
Obesity	C0028754	rs199951903	CYTB
Obesity	C0028754	rs200187656	LEP
Obesity	C0028754	rs200319905	ND1
Obesity	C0028754	rs201058276	F7
Obesity	C0028754	rs201286192	GHSR
Obesity	C0028754	rs2013573	UGT2B4
Obesity	C0028754	rs201408477	POMC
Obesity	C0028754	rs2016520	PPARD
Obesity	C0028754	rs2030323	BDNF
Obesity	C0028754	rs2043112	RICTOR
Obesity	C0028754	rs206936	NUDT3
Obesity	C0028754	rs206936	RPS10-NUDT3
Obesity	C0028754	rs2073438	ALOX12
Obesity	C0028754	rs2073438	ALOX12-AS1
Obesity	C0028754	rs2073658	USF1
Obesity	C0028754	rs2073658	TSTD1
Obesity	C0028754	rs2075650	TOMM40
Obesity	C0028754	rs2078087	NMNAT2
Obesity	C0028754	rs2112347	POC5
Obesity	C0028754	rs2112347	LOC441087
Obesity	C0028754	rs2116830	KCNMA1
Obesity	C0028754	rs2116830	KCNMA1-AS1
Obesity	C0028754	rs2118404	EFR3B
Obesity	C0028754	rs2138798	WDPCP
Obesity	C0028754	rs2164808	EFR3B
Obesity	C0028754	rs2198776	FAM19A2
Obesity	C0028754	rs220299	UMODL1
Obesity	C0028754	rs2206277	TFAP2B
Obesity	C0028754	rs220721	MAS1
Obesity	C0028754	rs2228145	IL6R
Obesity	C0028754	rs2228603	NCAN
Obesity	C0028754	rs2229238	IL6R
Obesity	C0028754	rs2229616	MC4R
Obesity	C0028754	rs2229707	UCP3
Obesity	C0028754	rs2229707	LOC105369384
Obesity	C0028754	rs2230199	C3
Obesity	C0028754	rs2230806	ABCA1
Obesity	C0028754	rs2236700	MC5R
Obesity	C0028754	rs2237892	KCNQ1
Obesity	C0028754	rs2239179	VDR
Obesity	C0028754	rs2239185	VDR
Obesity	C0028754	rs2239185	LOC105369749
Obesity	C0028754	rs2241423	MAP2K5
Obesity	C0028754	rs2241766	ADIPOQ
Obesity	C0028754	rs2241766	ADIPOQ-AS1
Obesity	C0028754	rs2241880	ATG16L1
Obesity	C0028754	rs2241880	SCARNA5
Obesity	C0028754	rs225014	DIO2
Obesity	C0028754	rs2273074	BMP2
Obesity	C0028754	rs2274459	MLN
Obesity	C0028754	rs2274459	LOC105375024
Obesity	C0028754	rs2274907	ITLN1
Obesity	C0028754	rs2274908	ITLN1
Obesity	C0028754	rs2275848	NINJ1
Obesity	C0028754	rs2281939	SORBS1
Obesity	C0028754	rs2282335	TJP2
Obesity	C0028754	rs2282556	MC4R
Obesity	C0028754	rs2288696	FGFR1
Obesity	C0028754	rs2289277	TSLP
Obesity	C0028754	rs2293855	MTMR9
Obesity	C0028754	rs2296239	CYP24A1
Obesity	C0028754	rs2304796	PLIN1
Obesity	C0028754	rs2306819	DNAJB13
Obesity	C0028754	rs2307111	POC5
Obesity	C0028754	rs236918	PCSK7
Obesity	C0028754	rs2370983	NRXN3
Obesity	C0028754	rs2449215	CSMD1
Obesity	C0028754	rs2531995	ADCY9
Obesity	C0028754	rs2568958	LOC105378797
Obesity	C0028754	rs2605100	LOC102723886
Obesity	C0028754	rs266729	ADIPOQ
Obesity	C0028754	rs2669845	CX3CR1
Obesity	C0028754	rs267606994	PYY
Obesity	C0028754	rs26802	GHRL
Obesity	C0028754	rs26802	GHRLOS
Obesity	C0028754	rs2697679	NBN
Obesity	C0028754	rs271924	PCSK1
Obesity	C0028754	rs271924	LOC101929710
Obesity	C0028754	rs2815752	LOC105378797
Obesity	C0028754	rs2823615	MIR99AHG
Obesity	C0028754	rs28358887	ATP6
Obesity	C0028754	rs2844479	nan
Obesity	C0028754	rs28461806	RASGEF1A
Obesity	C0028754	rs2853707	CX3CR1
Obesity	C0028754	rs2867125	nan
Obesity	C0028754	rs28932472	POMC
Obesity	C0028754	rs28954113	LEP
Obesity	C0028754	rs2918419	NR3C1
Obesity	C0028754	rs2943641	nan
Obesity	C0028754	rs2943650	nan
Obesity	C0028754	rs297325	SOX6
Obesity	C0028754	rs2982573	ESR1
Obesity	C0028754	rs29941	nan
Obesity	C0028754	rs3018362	nan
Obesity	C0028754	rs3091244	CRP
Obesity	C0028754	rs3135506	APOA5
Obesity	C0028754	rs320	LPL
Obesity	C0028754	rs324420	FAAH
Obesity	C0028754	rs328	LPL
Obesity	C0028754	rs34221221	FOXC2
Obesity	C0028754	rs34221221	FOXC2-AS1
Obesity	C0028754	rs34379766	ERBB3
Obesity	C0028754	rs34603401	H6PD
Obesity	C0028754	rs3495	BCHE
Obesity	C0028754	rs35180395	SIM1
Obesity	C0028754	rs35198051	SHANK2
Obesity	C0028754	rs35400704	VGF
Obesity	C0028754	rs35682	GHRL
Obesity	C0028754	rs35682	GHRLOS
Obesity	C0028754	rs35771241	NMU
Obesity	C0028754	rs35859249	TBC1D1
Obesity	C0028754	rs35874116	TAS1R2
Obesity	C0028754	rs361072	PIK3CB
Obesity	C0028754	rs370479598	MC4R
Obesity	C0028754	rs372359132	MTRR
Obesity	C0028754	rs372868804	B3GAT1
Obesity	C0028754	rs3733402	KLKB1
Obesity	C0028754	rs3734354	SIM1
Obesity	C0028754	rs3734354	LOC102724406
Obesity	C0028754	rs373468564	UCP3
Obesity	C0028754	rs373468564	LOC105369384
Obesity	C0028754	rs3741298	ZPR1
Obesity	C0028754	rs374748	FBN2
Obesity	C0028754	rs3751812	FTO
Obesity	C0028754	rs3753519	HSD11B1
Obesity	C0028754	rs3753519	LOC101930114
Obesity	C0028754	rs3758539	RBP4
Obesity	C0028754	rs3782724	SCNN1A
Obesity	C0028754	rs3783637	GCH1
Obesity	C0028754	rs3804024	DSCAM
Obesity	C0028754	rs3804024	DSCAM-IT1
Obesity	C0028754	rs3809508	NMB
Obesity	C0028754	rs3809508	WDR73
Obesity	C0028754	rs3812316	MLXIPL
Obesity	C0028754	rs3813929	HTR2C
Obesity	C0028754	rs3814573	TCF7L2
Obesity	C0028754	rs3817334	MTCH2
Obesity	C0028754	rs3851179	nan
Obesity	C0028754	rs3856806	PPARG
Obesity	C0028754	rs3864639	nan
Obesity	C0028754	rs386512989	nan
Obesity	C0028754	rs386513644	nan
Obesity	C0028754	rs386514057	nan
Obesity	C0028754	rs3865188	nan
Obesity	C0028754	rs386539811	nan
Obesity	C0028754	rs3865444	CD33
Obesity	C0028754	rs386563534	nan
Obesity	C0028754	rs386596107	nan
Obesity	C0028754	rs386597997	nan
Obesity	C0028754	rs386602118	nan
Obesity	C0028754	rs3919627	ACKR2
Obesity	C0028754	rs397507444	MTHFR
Obesity	C0028754	rs397517892	LMNA
Obesity	C0028754	rs3981351	PLEKHS1
Obesity	C0028754	rs405460	LINC01500
Obesity	C0028754	rs4083242	LINC00917
Obesity	C0028754	rs4135280	PPARG
Obesity	C0028754	rs4135352	PPARG
Obesity	C0028754	rs4149601	NEDD4L
Obesity	C0028754	rs4215	AZGP1
Obesity	C0028754	rs4240624	LOC157273
Obesity	C0028754	rs429358	APOE
Obesity	C0028754	rs430	LOC105375175
Obesity	C0028754	rs433755	SEMA5A
Obesity	C0028754	rs4355801	nan
Obesity	C0028754	rs4356975	UGT2B7
Obesity	C0028754	rs4402960	IGF2BP2
Obesity	C0028754	rs4450508	nan
Obesity	C0028754	rs4578621	PLIN1
Obesity	C0028754	rs4607517	nan
Obesity	C0028754	rs470117	CPT1B
Obesity	C0028754	rs470117	CHKB-CPT1B
Obesity	C0028754	rs4712652	CASC15
Obesity	C0028754	rs4730153	NAMPT
Obesity	C0028754	rs4750211	CAMK1D
Obesity	C0028754	rs4752856	MTCH2
Obesity	C0028754	rs4756846	SOX6
Obesity	C0028754	rs4771122	MTIF3
Obesity	C0028754	rs4771122	LOC105370127
Obesity	C0028754	rs4783819	FTO
Obesity	C0028754	rs4788102	SH2B1
Obesity	C0028754	rs4788102	NPIPB8
Obesity	C0028754	rs4833407	ALPK1
Obesity	C0028754	rs4836133	LOC105379158
Obesity	C0028754	rs4854344	LOC105373353
Obesity	C0028754	rs4864201	nan
Obesity	C0028754	rs4880	SOD2
Obesity	C0028754	rs4924439	PAK6
Obesity	C0028754	rs4924439	BUB1B-PAK6
Obesity	C0028754	rs4929949	STK33
Obesity	C0028754	rs4939833	SMAD7
Obesity	C0028754	rs4940203	DCC
Obesity	C0028754	rs494558	COL4A1
Obesity	C0028754	rs494958	SRD5A1
Obesity	C0028754	rs4953616	LHCGR
Obesity	C0028754	rs4953616	STON1-GTF2A1L
Obesity	C0028754	rs4958456	CAMK2A
Obesity	C0028754	rs4969169	SOCS3
Obesity	C0028754	rs4986790	TLR4
Obesity	C0028754	rs4986791	TLR4
Obesity	C0028754	rs4986938	ESR2
Obesity	C0028754	rs4988235	MCM6
Obesity	C0028754	rs4994	ADRB3
Obesity	C0028754	rs5023	SLC4A1
Obesity	C0028754	rs5030980	AGRP
Obesity	C0028754	rs5030980	ATP6V0D1
Obesity	C0028754	rs5030980	LOC101927837
Obesity	C0028754	rs5219	KCNJ11
Obesity	C0028754	rs52804924	MC4R
Obesity	C0028754	rs52820871	MC4R
Obesity	C0028754	rs534870	nan
Obesity	C0028754	rs5370	EDN1
Obesity	C0028754	rs543874	nan
Obesity	C0028754	rs5443	GNB3
Obesity	C0028754	rs5443	CDCA3
Obesity	C0028754	rs545854	LOC105379235
Obesity	C0028754	rs5573	NPY
Obesity	C0028754	rs5574	NPY
Obesity	C0028754	rs55758736	BLK
Obesity	C0028754	rs560887	G6PC2
Obesity	C0028754	rs564343	PACS1
Obesity	C0028754	rs571312	LOC105372153
Obesity	C0028754	rs572169	GHSR
Obesity	C0028754	rs5743708	TLR2
Obesity	C0028754	rs5744168	TLR5
Obesity	C0028754	rs5762430	TTC28
Obesity	C0028754	rs5762430	TTC28-AS1
Obesity	C0028754	rs580140	TIAM1
Obesity	C0028754	rs58632700	ZNF446
Obesity	C0028754	rs5882	CETP
Obesity	C0028754	rs589756	MOXD1
Obesity	C0028754	rs5930973	CD40LG
Obesity	C0028754	rs59744560	NAMPT
Obesity	C0028754	rs599277	DNAJB13
Obesity	C0028754	rs6013029	CTNNBL1
Obesity	C0028754	rs6044834	PCSK2
Obesity	C0028754	rs6061910	CDH4
Obesity	C0028754	rs6110577	MACROD2
Obesity	C0028754	rs61744862	MPRIP
Obesity	C0028754	rs6195	nan
Obesity	C0028754	rs62033400	FTO
Obesity	C0028754	rs62048402	FTO
Obesity	C0028754	rs6232	PCSK1
Obesity	C0028754	rs6232	LOC101929710
Obesity	C0028754	rs6234	PCSK1
Obesity	C0028754	rs6234	LOC101929710
Obesity	C0028754	rs6235	PCSK1
Obesity	C0028754	rs6235	LOC101929710
Obesity	C0028754	rs62589000	RS1
Obesity	C0028754	rs6265	BDNF
Obesity	C0028754	rs6265	BDNF-AS
Obesity	C0028754	rs6279	DRD2
Obesity	C0028754	rs6300	HTR1D
Obesity	C0028754	rs6314	HTR2A
Obesity	C0028754	rs6318	HTR2C
Obesity	C0028754	rs6318	LOC105373313
Obesity	C0028754	rs63750526	PSEN1
Obesity	C0028754	rs641862	LOC101927712
Obesity	C0028754	rs6429082	TBCE
Obesity	C0028754	rs6458939	LOC105375095
Obesity	C0028754	rs6499640	FTO
Obesity	C0028754	rs651007	nan
Obesity	C0028754	rs6548238	LOC105373353
Obesity	C0028754	rs6567160	nan
Obesity	C0028754	rs657152	nan
Obesity	C0028754	rs6584202	PYROXD2
Obesity	C0028754	rs659366	UCP2
Obesity	C0028754	rs660339	UCP2
Obesity	C0028754	rs662	PON1
Obesity	C0028754	rs662799	APOA5
Obesity	C0028754	rs6659176	NR0B2
Obesity	C0028754	rs6659176	NUDC
Obesity	C0028754	rs6688832	H6PD
Obesity	C0028754	rs6726292	EML6
Obesity	C0028754	rs6731302	LINC01122
Obesity	C0028754	rs6923761	GLP1R
Obesity	C0028754	rs6942458	CACNA2D1
Obesity	C0028754	rs696217	GHRL
Obesity	C0028754	rs696217	GHRLOS
Obesity	C0028754	rs6971091	FAM71F1
Obesity	C0028754	rs699363	RGS6
Obesity	C0028754	rs7121	GNAS
Obesity	C0028754	rs713586	nan
Obesity	C0028754	rs7138803	nan
Obesity	C0028754	rs7141420	NRXN3
Obesity	C0028754	rs7184597	RABEP2
Obesity	C0028754	rs7184597	NPIPB8
Obesity	C0028754	rs7185735	FTO
Obesity	C0028754	rs7227401	OSBPL1A
Obesity	C0028754	rs7227401	LOC105372025
Obesity	C0028754	rs727428	nan
Obesity	C0028754	rs731236	VDR
Obesity	C0028754	rs731236	LOC105369749
Obesity	C0028754	rs73175262	GREB1
Obesity	C0028754	rs7328464	GPC5
Obesity	C0028754	rs737008	PRM1
Obesity	C0028754	rs737008	LOC105371082
Obesity	C0028754	rs738409	PNPLA3
Obesity	C0028754	rs7412	APOE
Obesity	C0028754	rs7474896	nan
Obesity	C0028754	rs74907838	UCP3
Obesity	C0028754	rs74907838	LOC105369384
Obesity	C0028754	rs7498665	SH2B1
Obesity	C0028754	rs7498665	NPIPB8
Obesity	C0028754	rs7503807	RPTOR
Obesity	C0028754	rs7511006	TUBGCP6
Obesity	C0028754	rs7538038	KISS1
Obesity	C0028754	rs7553007	nan
Obesity	C0028754	rs7561317	LOC105373353
Obesity	C0028754	rs7566605	LOC105373988
Obesity	C0028754	rs7568369	KLF7
Obesity	C0028754	rs7568369	MIR7845
Obesity	C0028754	rs757081	NUCB2
Obesity	C0028754	rs757081	LOC105376575
Obesity	C0028754	rs7578597	THADA
Obesity	C0028754	rs7581710	nan
Obesity	C0028754	rs7586601	LOC105374363
Obesity	C0028754	rs758970	MVB12B
Obesity	C0028754	rs7595	TSEN34
Obesity	C0028754	rs7603514	nan
Obesity	C0028754	rs7608623	ATAD2B
Obesity	C0028754	rs7632000	ITPR1
Obesity	C0028754	rs7638110	nan
Obesity	C0028754	rs7650267	ANO10
Obesity	C0028754	rs7655505	nan
Obesity	C0028754	rs767455	TNFRSF1A
Obesity	C0028754	rs7726839	CEP72
Obesity	C0028754	rs7754561	ENPP1
Obesity	C0028754	rs7754840	CDKAL1
Obesity	C0028754	rs7799039	LOC105375494
Obesity	C0028754	rs780094	GCKR
Obesity	C0028754	rs7825271	C8orf34
Obesity	C0028754	rs7826222	nan
Obesity	C0028754	rs7832552	TRHR
Obesity	C0028754	rs78394940	CLEC16A
Obesity	C0028754	rs7901695	TCF7L2
Obesity	C0028754	rs7903146	TCF7L2
Obesity	C0028754	rs7916663	RSU1
Obesity	C0028754	rs7946	PEMT
Obesity	C0028754	rs79509430	DFNB31
Obesity	C0028754	rs7961581	nan
Obesity	C0028754	rs7968585	nan
Obesity	C0028754	rs79783591	MC4R
Obesity	C0028754	rs7989336	HS6ST3
Obesity	C0028754	rs7998314	GPC6
Obesity	C0028754	rs8028313	MAP2K5
Obesity	C0028754	rs80356814	LMNA
Obesity	C0028754	rs8037818	ARHGAP11A
Obesity	C0028754	rs8040868	CHRNA3
Obesity	C0028754	rs8043757	FTO
Obesity	C0028754	rs8050136	FTO
Obesity	C0028754	rs8050907	C16orf96
Obesity	C0028754	rs805304	CLIC1
Obesity	C0028754	rs805304	DDAH2
Obesity	C0028754	rs8061518	FTO
Obesity	C0028754	rs8064821	SOCS3
Obesity	C0028754	rs8064821	LOC101928674
Obesity	C0028754	rs8181477	CACNB2
Obesity	C0028754	rs8192673	GRB14
Obesity	C0028754	rs8192678	PPARGC1A
Obesity	C0028754	rs854566	PON1
Obesity	C0028754	rs861318	IFI16
Obesity	C0028754	rs8887	HDGFRP2
Obesity	C0028754	rs8887	PLIN4
Obesity	C0028754	rs892295	CHL1
Obesity	C0028754	rs894160	PLIN1
Obesity	C0028754	rs909253	LTA
Obesity	C0028754	rs909253	LOC100287329
Obesity	C0028754	rs925642	nan
Obesity	C0028754	rs925946	BDNF-AS
Obesity	C0028754	rs9282541	ABCA1
Obesity	C0028754	rs9299	HOXB3
Obesity	C0028754	rs9299	HOXB5
Obesity	C0028754	rs9299	HOXB-AS3
Obesity	C0028754	rs9300039	nan
Obesity	C0028754	rs9308762	INSIG2
Obesity	C0028754	rs9312517	SPOCK3
Obesity	C0028754	rs9328321	FARS2
Obesity	C0028754	rs9375674	LOC105377999
Obesity	C0028754	rs9378357	SLC22A23
Obesity	C0028754	rs9378357	PSMG4
Obesity	C0028754	rs9386126	SIM1
Obesity	C0028754	rs939583	nan
Obesity	C0028754	rs943003	ENPP1
Obesity	C0028754	rs9457827	IGF2R
Obesity	C0028754	rs9568856	nan
Obesity	C0028754	rs9594738	nan
Obesity	C0028754	rs970843	nan
Obesity	C0028754	rs9783698	CCDC33
Obesity	C0028754	rs987052	LOC146513
Obesity	C0028754	rs987237	TFAP2B
Obesity	C0028754	rs988712	BDNF-AS
Obesity	C0028754	rs9923451	WWOX
Obesity	C0028754	rs9930506	FTO
Obesity	C0028754	rs9939609	FTO
Obesity	C0028754	rs9941349	FTO
Obesity	C0028754	rs997509	ENPP1
Obesity	C0028754	rs999943	ITPR3
Schizophrenia	C0036341	rs10036665	GFRA3
Schizophrenia	C0036341	rs1006737	CACNA1C
Schizophrenia	C0036341	rs1009080	nan
Schizophrenia	C0036341	rs1009153	CYFIP1
Schizophrenia	C0036341	rs1009382	TNXB
Schizophrenia	C0036341	rs1011313	DTNBP1
Schizophrenia	C0036341	rs10133111	TRAF3
Schizophrenia	C0036341	rs1018351	IGSF5
Schizophrenia	C0036341	rs10224497	MAD1L1
Schizophrenia	C0036341	rs1033772	nan
Schizophrenia	C0036341	rs1034428	GRIA3
Schizophrenia	C0036341	rs10399805	CHI3L1
Schizophrenia	C0036341	rs1042522	TP53
Schizophrenia	C0036341	rs1045280	ARRB2
Schizophrenia	C0036341	rs1045642	ABCB1
Schizophrenia	C0036341	rs1045881	NRXN1
Schizophrenia	C0036341	rs10489202	MPC2
Schizophrenia	C0036341	rs1049353	CNR1
Schizophrenia	C0036341	rs10503253	CSMD1
Schizophrenia	C0036341	rs10503256	CSMD1
Schizophrenia	C0036341	rs10520163	CLCN3
Schizophrenia	C0036341	rs10551063	NPY
Schizophrenia	C0036341	rs1059004	OLIG2
Schizophrenia	C0036341	rs1064395	NCAN
Schizophrenia	C0036341	rs1065852	CYP2D6
Schizophrenia	C0036341	rs1065852	LOC102723722
Schizophrenia	C0036341	rs10733631	nan
Schizophrenia	C0036341	rs10735810	nan
Schizophrenia	C0036341	rs10759	RGS4
Schizophrenia	C0036341	rs10759986	nan
Schizophrenia	C0036341	rs10759987	nan
Schizophrenia	C0036341	rs10761482	ANK3
Schizophrenia	C0036341	rs10770141	TH
Schizophrenia	C0036341	rs10770141	MIR4686
Schizophrenia	C0036341	rs10791097	LOC100507431
Schizophrenia	C0036341	rs10798059	PLA2G4A
Schizophrenia	C0036341	rs10894294	nan
Schizophrenia	C0036341	rs10911902	nan
Schizophrenia	C0036341	rs10916832	CDA
Schizophrenia	C0036341	rs10917670	nan
Schizophrenia	C0036341	rs10952	GFRA3
Schizophrenia	C0036341	rs10994336	ANK3
Schizophrenia	C0036341	rs10994359	ANK3
Schizophrenia	C0036341	rs11038167	TSPAN18
Schizophrenia	C0036341	rs11038172	TSPAN18
Schizophrenia	C0036341	rs11064768	CCDC60
Schizophrenia	C0036341	rs1106568	GPM6A
Schizophrenia	C0036341	rs1107592	MAD1L1
Schizophrenia	C0036341	rs11098403	nan
Schizophrenia	C0036341	rs111294930	LINC01470
Schizophrenia	C0036341	rs11130874	PTPRG
Schizophrenia	C0036341	rs11136000	CLU
Schizophrenia	C0036341	rs11191419	C10orf32
Schizophrenia	C0036341	rs11191419	C10orf32-ASMT
Schizophrenia	C0036341	rs11191580	NT5C2
Schizophrenia	C0036341	rs11206127	LRP8
Schizophrenia	C0036341	rs112175378	ATXN1
Schizophrenia	C0036341	rs11220082	FEZ1
Schizophrenia	C0036341	rs11242417	GFRA3
Schizophrenia	C0036341	rs11246226	DRD4
Schizophrenia	C0036341	rs11265461	nan
Schizophrenia	C0036341	rs1142636	SYN1
Schizophrenia	C0036341	rs11532322	C12orf65
Schizophrenia	C0036341	rs11558538	HNMT
Schizophrenia	C0036341	rs11575874	HTR5A
Schizophrenia	C0036341	rs11575874	HTR5A-AS1
Schizophrenia	C0036341	rs11608185	DRD2
Schizophrenia	C0036341	rs11685299	CUL3
Schizophrenia	C0036341	rs11693094	ZNF804A
Schizophrenia	C0036341	rs11740474	GALNT10
Schizophrenia	C0036341	rs11764337	MAD1L1
Schizophrenia	C0036341	rs11789399	LOC105376249
Schizophrenia	C0036341	rs11789407	LOC105376249
Schizophrenia	C0036341	rs11859266	HAGH
Schizophrenia	C0036341	rs11868035	SREBF1
Schizophrenia	C0036341	rs11868035	RAI1
Schizophrenia	C0036341	rs11894868	RTN4
Schizophrenia	C0036341	rs12140791	NOS1AP
Schizophrenia	C0036341	rs12140791	LOC105371475
Schizophrenia	C0036341	rs1233710	ZKSCAN4
Schizophrenia	C0036341	rs12425434	PAH
Schizophrenia	C0036341	rs12573128	TCF7L2
Schizophrenia	C0036341	rs1261117	TCF4
Schizophrenia	C0036341	rs12666575	MAD1L1
Schizophrenia	C0036341	rs12699131	CALN1
Schizophrenia	C0036341	rs12704290	GRM3
Schizophrenia	C0036341	rs12807809	nan
Schizophrenia	C0036341	rs12826178	SHMT2
Schizophrenia	C0036341	rs12845396	NLGN4X
Schizophrenia	C0036341	rs12887734	APOPT1
Schizophrenia	C0036341	rs12922317	SNX29
Schizophrenia	C0036341	rs12991836	ZEB2
Schizophrenia	C0036341	rs13025591	AGAP1
Schizophrenia	C0036341	rs13065441	TNIK
Schizophrenia	C0036341	rs13194053	nan
Schizophrenia	C0036341	rs1322784	DISC1
Schizophrenia	C0036341	rs1322784	TSNAX-DISC1
Schizophrenia	C0036341	rs13240464	IMMP2L
Schizophrenia	C0036341	rs1335258	nan
Schizophrenia	C0036341	rs1344706	ZNF804A
Schizophrenia	C0036341	rs13447324	MC4R
Schizophrenia	C0036341	rs138354054	DRD3
Schizophrenia	C0036341	rs138880	BRD1
Schizophrenia	C0036341	rs139883	POLR2F
Schizophrenia	C0036341	rs139883	SOX10
Schizophrenia	C0036341	rs139883	LOC105373026
Schizophrenia	C0036341	rs139887	POLR2F
Schizophrenia	C0036341	rs139887	SOX10
Schizophrenia	C0036341	rs139887	LOC105373026
Schizophrenia	C0036341	rs140505938	LOC105371427
Schizophrenia	C0036341	rs1411832	LOC105378469
Schizophrenia	C0036341	rs1412115	nan
Schizophrenia	C0036341	rs1421292	nan
Schizophrenia	C0036341	rs14403	AKT3
Schizophrenia	C0036341	rs14403	SDCCAG8
Schizophrenia	C0036341	rs1468412	GRM3
Schizophrenia	C0036341	rs1501357	HCN1
Schizophrenia	C0036341	rs1502844	nan
Schizophrenia	C0036341	rs151222	ACSM1
Schizophrenia	C0036341	rs1538774	SDCCAG8
Schizophrenia	C0036341	rs1544410	VDR
Schizophrenia	C0036341	rs1544410	LOC105369749
Schizophrenia	C0036341	rs1549637	PLA2G4C
Schizophrenia	C0036341	rs1569686	DNMT3B
Schizophrenia	C0036341	rs1572299	nan
Schizophrenia	C0036341	rs1574192	nan
Schizophrenia	C0036341	rs1605834	nan
Schizophrenia	C0036341	rs16147	NPY
Schizophrenia	C0036341	rs1625579	MIR137HG
Schizophrenia	C0036341	rs1633445	TRMT2A
Schizophrenia	C0036341	rs1635	NKAPL
Schizophrenia	C0036341	rs1635	ZKSCAN4
Schizophrenia	C0036341	rs16475	NPY
Schizophrenia	C0036341	rs1648833	JMJD7-PLA2G4B
Schizophrenia	C0036341	rs1648833	PLA2G4B
Schizophrenia	C0036341	rs165599	ARVCF
Schizophrenia	C0036341	rs165599	COMT
Schizophrenia	C0036341	rs165655	ARVCF
Schizophrenia	C0036341	rs165655	COMT
Schizophrenia	C0036341	rs165774	COMT
Schizophrenia	C0036341	rs165815	ARVCF
Schizophrenia	C0036341	rs165854	PI4KA
Schizophrenia	C0036341	rs16885	ATXN1
Schizophrenia	C0036341	rs16887244	LSM1
Schizophrenia	C0036341	rs16897515	POM121L2
Schizophrenia	C0036341	rs16897515	LOC105375107
Schizophrenia	C0036341	rs16915157	ANK3
Schizophrenia	C0036341	rs16944	IL1B
Schizophrenia	C0036341	rs16970218	nan
Schizophrenia	C0036341	rs16977195	AGBL1
Schizophrenia	C0036341	rs1700	FSTL1
Schizophrenia	C0036341	rs1700	MIR198
Schizophrenia	C0036341	rs1702294	MIR137HG
Schizophrenia	C0036341	rs171748	CTC-436P18.1
Schizophrenia	C0036341	rs171748	LOC105378992
Schizophrenia	C0036341	rs17176973	nan
Schizophrenia	C0036341	rs17194490	CNTN4
Schizophrenia	C0036341	rs174576	FADS2
Schizophrenia	C0036341	rs17512836	TCF4
Schizophrenia	C0036341	rs175174	ZDHHC8
Schizophrenia	C0036341	rs17578796	MIR206
Schizophrenia	C0036341	rs17594526	TCF4
Schizophrenia	C0036341	rs17603876	NRG1
Schizophrenia	C0036341	rs17691888	CACNB2
Schizophrenia	C0036341	rs17785382	LRP8
Schizophrenia	C0036341	rs17785382	LOC100507564
Schizophrenia	C0036341	rs1794068	IL1RN
Schizophrenia	C0036341	rs1799732	DRD2
Schizophrenia	C0036341	rs1799732	LOC105369500
Schizophrenia	C0036341	rs1799945	HFE
Schizophrenia	C0036341	rs1799971	OPRM1
Schizophrenia	C0036341	rs1800044	HTR1A
Schizophrenia	C0036341	rs1800470	TGFB1
Schizophrenia	C0036341	rs1800471	TGFB1
Schizophrenia	C0036341	rs1800497	ANKK1
Schizophrenia	C0036341	rs1800544	ADRA2A
Schizophrenia	C0036341	rs1800562	HFE
Schizophrenia	C0036341	rs1800566	NQO1
Schizophrenia	C0036341	rs1800587	IL1A
Schizophrenia	C0036341	rs1800629	TNF
Schizophrenia	C0036341	rs1800795	IL6
Schizophrenia	C0036341	rs1800795	LOC541472
Schizophrenia	C0036341	rs1800955	DRD4
Schizophrenia	C0036341	rs1801028	DRD2
Schizophrenia	C0036341	rs1801133	MTHFR
Schizophrenia	C0036341	rs1801394	MTRR
Schizophrenia	C0036341	rs1801394	FASTKD3
Schizophrenia	C0036341	rs1805055	HTR2A
Schizophrenia	C0036341	rs1806201	GRIN2B
Schizophrenia	C0036341	rs1816071	GABRB2
Schizophrenia	C0036341	rs1851196	ERBB4
Schizophrenia	C0036341	rs1869901	PLCB2
Schizophrenia	C0036341	rs187269	GABRB2
Schizophrenia	C0036341	rs194072	GABRB2
Schizophrenia	C0036341	rs1997679	DTNBP1
Schizophrenia	C0036341	rs2007044	CACNA1C
Schizophrenia	C0036341	rs201934979	CYP1A2
Schizophrenia	C0036341	rs2021722	TRIM26
Schizophrenia	C0036341	rs2032582	ABCB1
Schizophrenia	C0036341	rs2044117	NALCN
Schizophrenia	C0036341	rs2044117	NALCN-AS1
Schizophrenia	C0036341	rs204887	TNXB
Schizophrenia	C0036341	rs2053079	ZNF536
Schizophrenia	C0036341	rs2055314	CHL1
Schizophrenia	C0036341	rs2059606	HPGDS
Schizophrenia	C0036341	rs2068012	PRKD1
Schizophrenia	C0036341	rs2069756	IL13
Schizophrenia	C0036341	rs2069756	LOC101927761
Schizophrenia	C0036341	rs2070106	CNP
Schizophrenia	C0036341	rs2070106	DNAJC7
Schizophrenia	C0036341	rs2070565	DNMT3L
Schizophrenia	C0036341	rs2075799	HSPA1L
Schizophrenia	C0036341	rs2075984	CSNK1E
Schizophrenia	C0036341	rs2075984	LOC400927-CSNK1E
Schizophrenia	C0036341	rs2078486	TP53
Schizophrenia	C0036341	rs2088885	TNIK
Schizophrenia	C0036341	rs2111902	DAO
Schizophrenia	C0036341	rs2142731	PGBD1
Schizophrenia	C0036341	rs216250	SLC6A12
Schizophrenia	C0036341	rs216250	LOC101929384
Schizophrenia	C0036341	rs2189814	GRM3
Schizophrenia	C0036341	rs220599	GRIN2B
Schizophrenia	C0036341	rs2227098	GRIA3
Schizophrenia	C0036341	rs2229113	IL10RA
Schizophrenia	C0036341	rs2229902	GRM7
Schizophrenia	C0036341	rs2230469	PIP4K2A
Schizophrenia	C0036341	rs2234693	ESR1
Schizophrenia	C0036341	rs2236418	GAD2
Schizophrenia	C0036341	rs2237457	GRB10
Schizophrenia	C0036341	rs2238751	DGCR2
Schizophrenia	C0036341	rs2239547	ITIH4
Schizophrenia	C0036341	rs2245532	SLC6A11
Schizophrenia	C0036341	rs2252865	RERE
Schizophrenia	C0036341	rs2269372	RENBP
Schizophrenia	C0036341	rs2271537	TDO2
Schizophrenia	C0036341	rs2271933	HCRTR1
Schizophrenia	C0036341	rs2272400	SLC6A11
Schizophrenia	C0036341	rs2272522	CHL1
Schizophrenia	C0036341	rs2283265	DRD2
Schizophrenia	C0036341	rs2289086	ERBB4
Schizophrenia	C0036341	rs2289708	SYN2
Schizophrenia	C0036341	rs2289954	SLC6A13
Schizophrenia	C0036341	rs2295814	EGR2
Schizophrenia	C0036341	rs2297488	EGR2
Schizophrenia	C0036341	rs2297660	LRP8
Schizophrenia	C0036341	rs2297660	LOC105378728
Schizophrenia	C0036341	rs2301228	NCAM1
Schizophrenia	C0036341	rs2301228	LOC101928847
Schizophrenia	C0036341	rs2304725	SLC6A11
Schizophrenia	C0036341	rs230529	NFKB1
Schizophrenia	C0036341	rs2312147	VRK2
Schizophrenia	C0036341	rs2312147	LOC105374726
Schizophrenia	C0036341	rs2332700	RGS6
Schizophrenia	C0036341	rs2373000	QPCT
Schizophrenia	C0036341	rs2391191	DAOA
Schizophrenia	C0036341	rs2391191	DAOA-AS1
Schizophrenia	C0036341	rs2430561	IFNG
Schizophrenia	C0036341	rs245201	LINC01183
Schizophrenia	C0036341	rs245201	LOC105379166
Schizophrenia	C0036341	rs2518824	ARVCF
Schizophrenia	C0036341	rs2519152	DBH
Schizophrenia	C0036341	rs2523722	TRIM26
Schizophrenia	C0036341	rs2529059	nan
Schizophrenia	C0036341	rs252944	GABRB2
Schizophrenia	C0036341	rs25531	SLC6A4
Schizophrenia	C0036341	rs25531	LOC105371720
Schizophrenia	C0036341	rs2619539	DTNBP1
Schizophrenia	C0036341	rs2693698	BCL11B
Schizophrenia	C0036341	rs2731880	nan
Schizophrenia	C0036341	rs2745557	PTGS2
Schizophrenia	C0036341	rs2745557	PACERR
Schizophrenia	C0036341	rs2851447	MPHOSPH9
Schizophrenia	C0036341	rs2944829	CALN1
Schizophrenia	C0036341	rs2949006	FTCDNL1
Schizophrenia	C0036341	rs2968804	RTN4
Schizophrenia	C0036341	rs3130297	nan
Schizophrenia	C0036341	rs3131296	NOTCH4
Schizophrenia	C0036341	rs3132935	NOTCH4
Schizophrenia	C0036341	rs3219151	GABRA6
Schizophrenia	C0036341	rs324981	NPSR1
Schizophrenia	C0036341	rs324981	NPSR1-AS1
Schizophrenia	C0036341	rs331894	CHL1
Schizophrenia	C0036341	rs35753505	nan
Schizophrenia	C0036341	rs362719	RELN
Schizophrenia	C0036341	rs367398	NOTCH4
Schizophrenia	C0036341	rs3735025	DGKI
Schizophrenia	C0036341	rs3737983	LRP8
Schizophrenia	C0036341	rs3741775	DAO
Schizophrenia	C0036341	rs3743852	HAGH
Schizophrenia	C0036341	rs3743852	FAHD1
Schizophrenia	C0036341	rs3746544	SNAP25
Schizophrenia	C0036341	rs3748962	ERBB4
Schizophrenia	C0036341	rs3749034	GAD1
Schizophrenia	C0036341	rs3756311	PDGFRB
Schizophrenia	C0036341	rs3756312	PDGFRB
Schizophrenia	C0036341	rs3756314	PDGFRB
Schizophrenia	C0036341	rs3768644	CYP26B1
Schizophrenia	C0036341	rs3791709	ERBB4
Schizophrenia	C0036341	rs3791878	GAD1
Schizophrenia	C0036341	rs3800917	MAD1L1
Schizophrenia	C0036341	rs3804452	MAPK14
Schizophrenia	C0036341	rs3813535	STON2
Schizophrenia	C0036341	rs3813929	HTR2C
Schizophrenia	C0036341	rs3849046	ETF1
Schizophrenia	C0036341	rs3851179	nan
Schizophrenia	C0036341	rs3864075	GRM7
Schizophrenia	C0036341	rs386589568	nan
Schizophrenia	C0036341	rs386602118	nan
Schizophrenia	C0036341	rs386602147	nan
Schizophrenia	C0036341	rs386602276	nan
Schizophrenia	C0036341	rs386602280	nan
Schizophrenia	C0036341	rs3912494	FHIT
Schizophrenia	C0036341	rs3916966	nan
Schizophrenia	C0036341	rs3916972	LOC105370345
Schizophrenia	C0036341	rs3918346	DAO
Schizophrenia	C0036341	rs3918347	DAO
Schizophrenia	C0036341	rs3924999	NRG1
Schizophrenia	C0036341	rs3952	PICK1
Schizophrenia	C0036341	rs397507444	MTHFR
Schizophrenia	C0036341	rs403636	SLC6A3
Schizophrenia	C0036341	rs409797	NRCAM
Schizophrenia	C0036341	rs4129148	nan
Schizophrenia	C0036341	rs4129585	TSNARE1
Schizophrenia	C0036341	rs4238691	CDH13
Schizophrenia	C0036341	rs424232	nan
Schizophrenia	C0036341	rs4331145	nan
Schizophrenia	C0036341	rs433598	ACSM1
Schizophrenia	C0036341	rs4342958	nan
Schizophrenia	C0036341	rs4354668	SLC1A2
Schizophrenia	C0036341	rs4356203	PIK3C2A
Schizophrenia	C0036341	rs4357934	CDH13
Schizophrenia	C0036341	rs4379857	OPCML
Schizophrenia	C0036341	rs4379857	LOC102724644
Schizophrenia	C0036341	rs4388249	MAN2A1
Schizophrenia	C0036341	rs439401	nan
Schizophrenia	C0036341	rs4402960	IGF2BP2
Schizophrenia	C0036341	rs4523957	SMG6
Schizophrenia	C0036341	rs4523957	SRR
Schizophrenia	C0036341	rs4532	DRD1
Schizophrenia	C0036341	rs4606	RGS2
Schizophrenia	C0036341	rs464094	nan
Schizophrenia	C0036341	rs4646396	PEMT
Schizophrenia	C0036341	rs4648845	PLCH2
Schizophrenia	C0036341	rs4680	COMT
Schizophrenia	C0036341	rs4680	MIR4761
Schizophrenia	C0036341	rs4687552	ITIH3
Schizophrenia	C0036341	rs4702	FES
Schizophrenia	C0036341	rs4702	FURIN
Schizophrenia	C0036341	rs4707436	CNR1
Schizophrenia	C0036341	rs4721295	MAD1L1
Schizophrenia	C0036341	rs475827	PLP1
Schizophrenia	C0036341	rs475827	LOC101928286
Schizophrenia	C0036341	rs4765905	CACNA1C
Schizophrenia	C0036341	rs4766428	ATP2A2
Schizophrenia	C0036341	rs4803480	CEACAM21
Schizophrenia	C0036341	rs4994	ADRB3
Schizophrenia	C0036341	rs5177	LRP8
Schizophrenia	C0036341	rs5443	GNB3
Schizophrenia	C0036341	rs5443	CDCA3
Schizophrenia	C0036341	rs548181	STT3A
Schizophrenia	C0036341	rs548181	STT3A-AS1
Schizophrenia	C0036341	rs55661361	NRGN
Schizophrenia	C0036341	rs55661361	LOC102724457
Schizophrenia	C0036341	rs5573	NPY
Schizophrenia	C0036341	rs5574	NPY
Schizophrenia	C0036341	rs557881	SLC6A12
Schizophrenia	C0036341	rs56205728	PAK6
Schizophrenia	C0036341	rs56205728	BUB1B-PAK6
Schizophrenia	C0036341	rs56500751	nan
Schizophrenia	C0036341	rs56873913	PRRG2
Schizophrenia	C0036341	rs583583	BCL9
Schizophrenia	C0036341	rs5905512	MAOB
Schizophrenia	C0036341	rs5905512	LOC105373189
Schizophrenia	C0036341	rs5969786	nan
Schizophrenia	C0036341	rs5992403	UFD1L
Schizophrenia	C0036341	rs5992403	CDC45
Schizophrenia	C0036341	rs6002655	TCF20
Schizophrenia	C0036341	rs6065094	PPP1R16B
Schizophrenia	C0036341	rs61758724	ASCC1
Schizophrenia	C0036341	rs6265	BDNF
Schizophrenia	C0036341	rs6265	BDNF-AS
Schizophrenia	C0036341	rs6267	COMT
Schizophrenia	C0036341	rs6267	MIR4761
Schizophrenia	C0036341	rs6275	DRD2
Schizophrenia	C0036341	rs6277	DRD2
Schizophrenia	C0036341	rs6280	DRD3
Schizophrenia	C0036341	rs628117	NTNG1
Schizophrenia	C0036341	rs6295	HTR1A
Schizophrenia	C0036341	rs6305	HTR2A
Schizophrenia	C0036341	rs6313	HTR2A
Schizophrenia	C0036341	rs6314	HTR2A
Schizophrenia	C0036341	rs63311	nan
Schizophrenia	C0036341	rs643410	TMEM245
Schizophrenia	C0036341	rs643410	LOC105376215
Schizophrenia	C0036341	rs6444931	LOC105374214
Schizophrenia	C0036341	rs6461049	MAD1L1
Schizophrenia	C0036341	rs6466055	SRPK2
Schizophrenia	C0036341	rs6490121	NOS1
Schizophrenia	C0036341	rs6502097	SECTM1
Schizophrenia	C0036341	rs6603272	IL3RA
Schizophrenia	C0036341	rs6603272	LOC101928032
Schizophrenia	C0036341	rs6603272	LOC101928055
Schizophrenia	C0036341	rs662	PON1
Schizophrenia	C0036341	rs6627154	nan
Schizophrenia	C0036341	rs6645249	IL3RA
Schizophrenia	C0036341	rs6645249	LOC101928032
Schizophrenia	C0036341	rs6645249	LOC101928055
Schizophrenia	C0036341	rs6688	AP3M1
Schizophrenia	C0036341	rs6691840	GRIK3
Schizophrenia	C0036341	rs6703335	SDCCAG8
Schizophrenia	C0036341	rs6704641	SATB2
Schizophrenia	C0036341	rs6704768	GIGYF2
Schizophrenia	C0036341	rs6782299	LOC101928882
Schizophrenia	C0036341	rs679087	TMTC1
Schizophrenia	C0036341	rs6878284	SLCO6A1
Schizophrenia	C0036341	rs6903874	nan
Schizophrenia	C0036341	rs6932590	nan
Schizophrenia	C0036341	rs6937506	nan
Schizophrenia	C0036341	rs6994992	NRG1
Schizophrenia	C0036341	rs7004633	nan
Schizophrenia	C0036341	rs7017212	MSRA
Schizophrenia	C0036341	rs7045881	PLAA
Schizophrenia	C0036341	rs7085104	AS3MT
Schizophrenia	C0036341	rs7085104	C10orf32-ASMT
Schizophrenia	C0036341	rs7085104	LOC105378462
Schizophrenia	C0036341	rs7121	GNAS
Schizophrenia	C0036341	rs7125438	OPCML
Schizophrenia	C0036341	rs7192086	SHISA9
Schizophrenia	C0036341	rs7248363	PGPEP1
Schizophrenia	C0036341	rs7249617	MAG
Schizophrenia	C0036341	rs7267348	PTGIS
Schizophrenia	C0036341	rs730357	GFRA1
Schizophrenia	C0036341	rs731236	VDR
Schizophrenia	C0036341	rs731236	LOC105369749
Schizophrenia	C0036341	rs73229090	nan
Schizophrenia	C0036341	rs7341475	RELN
Schizophrenia	C0036341	rs737865	COMT
Schizophrenia	C0036341	rs737865	TXNRD2
Schizophrenia	C0036341	rs74315401	PRNP
Schizophrenia	C0036341	rs7432375	STAG1
Schizophrenia	C0036341	rs7452939	nan
Schizophrenia	C0036341	rs746187	nan
Schizophrenia	C0036341	rs74942016	NRG1
Schizophrenia	C0036341	rs749457	ASTL
Schizophrenia	C0036341	rs75059851	IGSF9B
Schizophrenia	C0036341	rs7523273	MIR29B2
Schizophrenia	C0036341	rs7523273	MIR29C
Schizophrenia	C0036341	rs7523273	C1orf132
Schizophrenia	C0036341	rs7527939	HHAT
Schizophrenia	C0036341	rs7544736	nan
Schizophrenia	C0036341	rs7556088	NFYC
Schizophrenia	C0036341	rs7556088	MIR30E
Schizophrenia	C0036341	rs756656	nan
Schizophrenia	C0036341	rs7709645	ZSWIM6
Schizophrenia	C0036341	rs77149735	SDCCAG8
Schizophrenia	C0036341	rs7726580	GFRA3
Schizophrenia	C0036341	rs7735699	LOC102724557
Schizophrenia	C0036341	rs77502336	GRAMD1B
Schizophrenia	C0036341	rs778293	nan
Schizophrenia	C0036341	rs778371	NGEF
Schizophrenia	C0036341	rs778371	C2orf82
Schizophrenia	C0036341	rs7825274	nan
Schizophrenia	C0036341	rs7866602	nan
Schizophrenia	C0036341	rs7893279	CACNB2
Schizophrenia	C0036341	rs7902091	CTNNA3
Schizophrenia	C0036341	rs7914558	CNNM2
Schizophrenia	C0036341	rs7920934	GFRA1
Schizophrenia	C0036341	rs7975232	VDR
Schizophrenia	C0036341	rs7975232	LOC105369749
Schizophrenia	C0036341	rs802568	CNTNAP2
Schizophrenia	C0036341	rs8042374	CHRNA3
Schizophrenia	C0036341	rs8044995	NFATC3
Schizophrenia	C0036341	rs8057927	CDH13
Schizophrenia	C0036341	rs806368	CNR1
Schizophrenia	C0036341	rs8064946	TP53
Schizophrenia	C0036341	rs8064946	WRAP53
Schizophrenia	C0036341	rs8074995	PRKCA
Schizophrenia	C0036341	rs8082590	GID4
Schizophrenia	C0036341	rs821616	DISC1
Schizophrenia	C0036341	rs821616	TSNAX-DISC1
Schizophrenia	C0036341	rs8283	ATF6B
Schizophrenia	C0036341	rs832187	THOC7
Schizophrenia	C0036341	rs832187	C3orf49
Schizophrenia	C0036341	rs835784	TSPAN18
Schizophrenia	C0036341	rs869987	LRP8
Schizophrenia	C0036341	rs869987	LOC105378728
Schizophrenia	C0036341	rs882194	CACNA1C
Schizophrenia	C0036341	rs893703	RBP1
Schizophrenia	C0036341	rs893703	LOC100507291
Schizophrenia	C0036341	rs9272219	nan
Schizophrenia	C0036341	rs936461	DRD4
Schizophrenia	C0036341	rs9370822	DTNBP1
Schizophrenia	C0036341	rs9370822	LOC105374947
Schizophrenia	C0036341	rs9389370	PDE7B
Schizophrenia	C0036341	rs9389370	LOC644135
Schizophrenia	C0036341	rs9420	C11orf31
Schizophrenia	C0036341	rs9420	TMX2-CTNND1
Schizophrenia	C0036341	rs947267	DAOA
Schizophrenia	C0036341	rs947267	DAOA-AS1
Schizophrenia	C0036341	rs950169	ADAMTSL3
Schizophrenia	C0036341	rs9512730	nan
Schizophrenia	C0036341	rs9607782	EP300-AS1
Schizophrenia	C0036341	rs9636107	TCF4
Schizophrenia	C0036341	rs9653711	OLIG2
Schizophrenia	C0036341	rs9836484	LOC105377171
Schizophrenia	C0036341	rs9841616	SOX2-OT
Schizophrenia	C0036341	rs989638	GRIA3
Schizophrenia	C0036341	rs9922678	GRIN2A
Schizophrenia	C0036341	rs9930750	CDH13
Schizophrenia	C0036341	rs9960767	TCF4
Alzheimers_Disease	C0002395	rs10085109	FLT4
Alzheimers_Disease	C0002395	rs10207628	BIN1
Alzheimers_Disease	C0002395	rs10273775	CNTNAP2
Alzheimers_Disease	C0002395	rs1037757	nan
Alzheimers_Disease	C0002395	rs1045642	ABCB1
Alzheimers_Disease	C0002395	rs10498633	SLC24A4
Alzheimers_Disease	C0002395	rs10512049	nan
Alzheimers_Disease	C0002395	rs10743430	nan
Alzheimers_Disease	C0002395	rs10751667	AP2A2
Alzheimers_Disease	C0002395	rs10752637	COPA
Alzheimers_Disease	C0002395	rs10752637	NHLH1
Alzheimers_Disease	C0002395	rs10752637	NCSTN
Alzheimers_Disease	C0002395	rs10770042	WEE1
Alzheimers_Disease	C0002395	rs10792830	nan
Alzheimers_Disease	C0002395	rs10793294	GAB2
Alzheimers_Disease	C0002395	rs10808738	CYP7B1
Alzheimers_Disease	C0002395	rs10838725	CELF1
Alzheimers_Disease	C0002395	rs10845990	SLC2A14
Alzheimers_Disease	C0002395	rs10850408	nan
Alzheimers_Disease	C0002395	rs10937470	UTS2B
Alzheimers_Disease	C0002395	rs10948363	CD2AP
Alzheimers_Disease	C0002395	rs11006923	MPP7
Alzheimers_Disease	C0002395	rs11023139	SPON1
Alzheimers_Disease	C0002395	rs11136000	CLU
Alzheimers_Disease	C0002395	rs11154851	PDE7B
Alzheimers_Disease	C0002395	rs11154851	LOC644135
Alzheimers_Disease	C0002395	rs11190305	DNMBP
Alzheimers_Disease	C0002395	rs11206955	DAB1
Alzheimers_Disease	C0002395	rs11206955	LOC105378749
Alzheimers_Disease	C0002395	rs11218343	SORL1
Alzheimers_Disease	C0002395	rs11252926	DIP2C
Alzheimers_Disease	C0002395	rs112724034	LOC100289673
Alzheimers_Disease	C0002395	rs115102486	CLMN
Alzheimers_Disease	C0002395	rs115550680	ABCA7
Alzheimers_Disease	C0002395	rs11610206	LOC105369746
Alzheimers_Disease	C0002395	rs116348108	DMXL1
Alzheimers_Disease	C0002395	rs11751998	NEDD9
Alzheimers_Disease	C0002395	rs11754661	MTHFD1L
Alzheimers_Disease	C0002395	rs11767557	EPHA1-AS1
Alzheimers_Disease	C0002395	rs11770757	EXOC4
Alzheimers_Disease	C0002395	rs11771145	EPHA1-AS1
Alzheimers_Disease	C0002395	rs117780815	NKAIN2
Alzheimers_Disease	C0002395	rs117964204	CACNA1G
Alzheimers_Disease	C0002395	rs11803956	CR1
Alzheimers_Disease	C0002395	rs118048115	PPAPDC1A
Alzheimers_Disease	C0002395	rs11810899	DAB1
Alzheimers_Disease	C0002395	rs11810899	LOC105378748
Alzheimers_Disease	C0002395	rs11889338	nan
Alzheimers_Disease	C0002395	rs11983798	ATXN7L1
Alzheimers_Disease	C0002395	rs12044355	DISC1
Alzheimers_Disease	C0002395	rs12044355	TSNAX-DISC1
Alzheimers_Disease	C0002395	rs12091371	FMN2
Alzheimers_Disease	C0002395	rs121912442	SOD1
Alzheimers_Disease	C0002395	rs121912442	LOC102724449
Alzheimers_Disease	C0002395	rs12279261	NCAM1
Alzheimers_Disease	C0002395	rs12361953	LUZP2
Alzheimers_Disease	C0002395	rs12555345	nan
Alzheimers_Disease	C0002395	rs1256429	HOMER2
Alzheimers_Disease	C0002395	rs12604324	OSBPL1A
Alzheimers_Disease	C0002395	rs12808148	MMP12
Alzheimers_Disease	C0002395	rs12933233	nan
Alzheimers_Disease	C0002395	rs12989701	LOC105373605
Alzheimers_Disease	C0002395	rs1399439	ANO4
Alzheimers_Disease	C0002395	rs143258881	GPC6
Alzheimers_Disease	C0002395	rs143624519	MAPT
Alzheimers_Disease	C0002395	rs143954261	MEGF10
Alzheimers_Disease	C0002395	rs145155041	UNC5C
Alzheimers_Disease	C0002395	rs1464108	RIMBP2
Alzheimers_Disease	C0002395	rs146579248	LINC01184
Alzheimers_Disease	C0002395	rs1466662	DCHS2
Alzheimers_Disease	C0002395	rs1476679	ZCWPW1
Alzheimers_Disease	C0002395	rs147845115	SLC4A8
Alzheimers_Disease	C0002395	rs148078867	ABCA7
Alzheimers_Disease	C0002395	rs148763909	SAP30L
Alzheimers_Disease	C0002395	rs15009	PLK2
Alzheimers_Disease	C0002395	rs1532278	CLU
Alzheimers_Disease	C0002395	rs1562990	nan
Alzheimers_Disease	C0002395	rs1569476	nan
Alzheimers_Disease	C0002395	rs157580	TOMM40
Alzheimers_Disease	C0002395	rs157582	TOMM40
Alzheimers_Disease	C0002395	rs16922670	LINC01492
Alzheimers_Disease	C0002395	rs16970672	nan
Alzheimers_Disease	C0002395	rs17006206	SLC4A1AP
Alzheimers_Disease	C0002395	rs17125944	FERMT2
Alzheimers_Disease	C0002395	rs17169634	BMPER
Alzheimers_Disease	C0002395	rs17172199	HECW1
Alzheimers_Disease	C0002395	rs17314229	FRMD4A
Alzheimers_Disease	C0002395	rs17393344	MYO16
Alzheimers_Disease	C0002395	rs1741309	SMOX
Alzheimers_Disease	C0002395	rs17511627	RNF6
Alzheimers_Disease	C0002395	rs17571	CTSD
Alzheimers_Disease	C0002395	rs17581368	nan
Alzheimers_Disease	C0002395	rs17774966	LOC105375996
Alzheimers_Disease	C0002395	rs17817600	PICALM
Alzheimers_Disease	C0002395	rs1799724	LTA
Alzheimers_Disease	C0002395	rs1799724	TNF
Alzheimers_Disease	C0002395	rs1799889	SERPINE1
Alzheimers_Disease	C0002395	rs1799945	HFE
Alzheimers_Disease	C0002395	rs1799983	NOS3
Alzheimers_Disease	C0002395	rs1799990	PRNP
Alzheimers_Disease	C0002395	rs1800206	PPARA
Alzheimers_Disease	C0002395	rs1800629	TNF
Alzheimers_Disease	C0002395	rs1800795	IL6
Alzheimers_Disease	C0002395	rs1800795	LOC541472
Alzheimers_Disease	C0002395	rs1801131	MTHFR
Alzheimers_Disease	C0002395	rs1801133	MTHFR
Alzheimers_Disease	C0002395	rs1801282	PPARG
Alzheimers_Disease	C0002395	rs1806201	GRIN2B
Alzheimers_Disease	C0002395	rs1857353	SLC44A5
Alzheimers_Disease	C0002395	rs1861525	CYCS
Alzheimers_Disease	C0002395	rs190982	MEF2C-AS1
Alzheimers_Disease	C0002395	rs1923775	POLN
Alzheimers_Disease	C0002395	rs1931605	LINC01435
Alzheimers_Disease	C0002395	rs193922916	APP
Alzheimers_Disease	C0002395	rs1990622	nan
Alzheimers_Disease	C0002395	rs199476120	ND1
Alzheimers_Disease	C0002395	rs2030324	BDNF
Alzheimers_Disease	C0002395	rs2061333	ZNF224
Alzheimers_Disease	C0002395	rs2061333	LOC100379224
Alzheimers_Disease	C0002395	rs2070600	AGER
Alzheimers_Disease	C0002395	rs2075650	TOMM40
Alzheimers_Disease	C0002395	rs2084385	PAK2
Alzheimers_Disease	C0002395	rs2104362	LOC105375027
Alzheimers_Disease	C0002395	rs2121433	nan
Alzheimers_Disease	C0002395	rs2209972	MARK2P9
Alzheimers_Disease	C0002395	rs2227631	SERPINE1
Alzheimers_Disease	C0002395	rs2230805	ABCA1
Alzheimers_Disease	C0002395	rs2234693	ESR1
Alzheimers_Disease	C0002395	rs2242230	GGA3
Alzheimers_Disease	C0002395	rs2242451	CELF2
Alzheimers_Disease	C0002395	rs2243170	IL19
Alzheimers_Disease	C0002395	rs2279590	CLU
Alzheimers_Disease	C0002395	rs2306074	ARNTL2
Alzheimers_Disease	C0002395	rs2306074	ARNTL2-AS1
Alzheimers_Disease	C0002395	rs2337406	nan
Alzheimers_Disease	C0002395	rs2373115	GAB2
Alzheimers_Disease	C0002395	rs2392492	ELMO1
Alzheimers_Disease	C0002395	rs2421847	PRRC2C
Alzheimers_Disease	C0002395	rs2446581	FRMD4A
Alzheimers_Disease	C0002395	rs2532500	TAPBPL
Alzheimers_Disease	C0002395	rs2573905	PCDH11X
Alzheimers_Disease	C0002395	rs263238	ADCY8
Alzheimers_Disease	C0002395	rs2724509	nan
Alzheimers_Disease	C0002395	rs281865161	nan
Alzheimers_Disease	C0002395	rs2829841	JAM2
Alzheimers_Disease	C0002395	rs2852894	nan
Alzheimers_Disease	C0002395	rs28834970	PTK2B
Alzheimers_Disease	C0002395	rs28936379	PSEN2
Alzheimers_Disease	C0002395	rs2969775	nan
Alzheimers_Disease	C0002395	rs2986017	CALHM1
Alzheimers_Disease	C0002395	rs3093467	IL9R
Alzheimers_Disease	C0002395	rs3132293	RXRA
Alzheimers_Disease	C0002395	rs31563	nan
Alzheimers_Disease	C0002395	rs326946	ARHGAP20
Alzheimers_Disease	C0002395	rs340635	AFF1
Alzheimers_Disease	C0002395	rs34637584	LRRK2
Alzheimers_Disease	C0002395	rs34972666	TGM6
Alzheimers_Disease	C0002395	rs35349669	INPP5D
Alzheimers_Disease	C0002395	rs35507033	LRRK2
Alzheimers_Disease	C0002395	rs364048	APP
Alzheimers_Disease	C0002395	rs368331	DNAH11
Alzheimers_Disease	C0002395	rs3740058	DNMBP
Alzheimers_Disease	C0002395	rs3743162	SLC28A1
Alzheimers_Disease	C0002395	rs3748140	PPP1R3B
Alzheimers_Disease	C0002395	rs3752232	ABCA7
Alzheimers_Disease	C0002395	rs3752246	ABCA7
Alzheimers_Disease	C0002395	rs3756577	CAMK2A
Alzheimers_Disease	C0002395	rs3764640	STK11
Alzheimers_Disease	C0002395	rs3764650	ABCA7
Alzheimers_Disease	C0002395	rs3812205	ATXN1
Alzheimers_Disease	C0002395	rs3818361	CR1
Alzheimers_Disease	C0002395	rs3826656	CD33
Alzheimers_Disease	C0002395	rs3851179	nan
Alzheimers_Disease	C0002395	rs386513700	nan
Alzheimers_Disease	C0002395	rs3865444	CD33
Alzheimers_Disease	C0002395	rs386602118	nan
Alzheimers_Disease	C0002395	rs386602276	nan
Alzheimers_Disease	C0002395	rs386747134	nan
Alzheimers_Disease	C0002395	rs3905000	ABCA1
Alzheimers_Disease	C0002395	rs397507444	MTHFR
Alzheimers_Disease	C0002395	rs4038131	VSNL1
Alzheimers_Disease	C0002395	rs4145462	MPZL1
Alzheimers_Disease	C0002395	rs4147929	ABCA7
Alzheimers_Disease	C0002395	rs429358	APOE
Alzheimers_Disease	C0002395	rs4318070	FARP1
Alzheimers_Disease	C0002395	rs439401	nan
Alzheimers_Disease	C0002395	rs4420638	APOC1
Alzheimers_Disease	C0002395	rs4499362	nan
Alzheimers_Disease	C0002395	rs4509693	PAX2
Alzheimers_Disease	C0002395	rs463946	nan
Alzheimers_Disease	C0002395	rs466433	APP
Alzheimers_Disease	C0002395	rs4670766	nan
Alzheimers_Disease	C0002395	rs4676049	nan
Alzheimers_Disease	C0002395	rs4679351	nan
Alzheimers_Disease	C0002395	rs4700060	ANKRD55
Alzheimers_Disease	C0002395	rs4746003	nan
Alzheimers_Disease	C0002395	rs474951	MS4A3
Alzheimers_Disease	C0002395	rs4764039	GRIN2B
Alzheimers_Disease	C0002395	rs4794202	SP6
Alzheimers_Disease	C0002395	rs4836694	NCS1
Alzheimers_Disease	C0002395	rs4938933	nan
Alzheimers_Disease	C0002395	rs498055	nan
Alzheimers_Disease	C0002395	rs514049	ADAM10
Alzheimers_Disease	C0002395	rs519113	PVRL2
Alzheimers_Disease	C0002395	rs528528	RELN
Alzheimers_Disease	C0002395	rs536841	nan
Alzheimers_Disease	C0002395	rs538867	MOBP
Alzheimers_Disease	C0002395	rs541458	nan
Alzheimers_Disease	C0002395	rs561655	nan
Alzheimers_Disease	C0002395	rs569214	nan
Alzheimers_Disease	C0002395	rs5743708	TLR2
Alzheimers_Disease	C0002395	rs58370486	BZW2
Alzheimers_Disease	C0002395	rs5848	GRN
Alzheimers_Disease	C0002395	rs5984894	PCDH11X
Alzheimers_Disease	C0002395	rs610932	MS4A6A
Alzheimers_Disease	C0002395	rs61144803	CRADD
Alzheimers_Disease	C0002395	rs62209	nan
Alzheimers_Disease	C0002395	rs6265	BDNF
Alzheimers_Disease	C0002395	rs6265	BDNF-AS
Alzheimers_Disease	C0002395	rs6313	HTR2A
Alzheimers_Disease	C0002395	rs6332	NTF3
Alzheimers_Disease	C0002395	rs63749805	PSEN1
Alzheimers_Disease	C0002395	rs63749885	PSEN1
Alzheimers_Disease	C0002395	rs63750066	APP
Alzheimers_Disease	C0002395	rs63750110	PSEN2
Alzheimers_Disease	C0002395	rs63750110	LOC105373120
Alzheimers_Disease	C0002395	rs63750197	PSEN2
Alzheimers_Disease	C0002395	rs63750215	PSEN2
Alzheimers_Disease	C0002395	rs63750231	PSEN1
Alzheimers_Disease	C0002395	rs63750264	APP
Alzheimers_Disease	C0002395	rs63750424	MAPT
Alzheimers_Disease	C0002395	rs63750526	PSEN1
Alzheimers_Disease	C0002395	rs63750577	PSEN1
Alzheimers_Disease	C0002395	rs63750671	APP
Alzheimers_Disease	C0002395	rs63750730	PSEN1
Alzheimers_Disease	C0002395	rs63750772	PSEN1
Alzheimers_Disease	C0002395	rs63750963	PSEN1
Alzheimers_Disease	C0002395	rs63751024	PSEN1
Alzheimers_Disease	C0002395	rs63751039	APP
Alzheimers_Disease	C0002395	rs63751092	GRN
Alzheimers_Disease	C0002395	rs63751273	MAPT
Alzheimers_Disease	C0002395	rs6455128	KHDRBS2
Alzheimers_Disease	C0002395	rs6489630	NTF3
Alzheimers_Disease	C0002395	rs6509701	ZNF320
Alzheimers_Disease	C0002395	rs653765	ADAM10
Alzheimers_Disease	C0002395	rs6602175	CUBN
Alzheimers_Disease	C0002395	rs661	PSEN1
Alzheimers_Disease	C0002395	rs662	PON1
Alzheimers_Disease	C0002395	rs6656401	CR1
Alzheimers_Disease	C0002395	rs6686643	MGST3
Alzheimers_Disease	C0002395	rs669	A2M
Alzheimers_Disease	C0002395	rs6701713	CR1
Alzheimers_Disease	C0002395	rs6738962	CTNNA2
Alzheimers_Disease	C0002395	rs6809319	nan
Alzheimers_Disease	C0002395	rs6834555	nan
Alzheimers_Disease	C0002395	rs6857	PVRL2
Alzheimers_Disease	C0002395	rs6859	PVRL2
Alzheimers_Disease	C0002395	rs688	LDLR
Alzheimers_Disease	C0002395	rs690705	nan
Alzheimers_Disease	C0002395	rs7009219	ST18
Alzheimers_Disease	C0002395	rs702723	PLK2
Alzheimers_Disease	C0002395	rs704454	ADAMTS9-AS2
Alzheimers_Disease	C0002395	rs704454	LOC105377124
Alzheimers_Disease	C0002395	rs7081208	FRMD4A
Alzheimers_Disease	C0002395	rs7225151	SCIMP
Alzheimers_Disease	C0002395	rs7225151	LOC100130950
Alzheimers_Disease	C0002395	rs727153	LRAT
Alzheimers_Disease	C0002395	rs7274581	CASS4
Alzheimers_Disease	C0002395	rs72807343	SQSTM1
Alzheimers_Disease	C0002395	rs72832584	BCAS3
Alzheimers_Disease	C0002395	rs733175	nan
Alzheimers_Disease	C0002395	rs733722	CHAT
Alzheimers_Disease	C0002395	rs733722	SLC18A3
Alzheimers_Disease	C0002395	rs7364180	CCDC134
Alzheimers_Disease	C0002395	rs73660619	CSMD1
Alzheimers_Disease	C0002395	rs74006954	GABRG3
Alzheimers_Disease	C0002395	rs74315355	PINK1
Alzheimers_Disease	C0002395	rs74315355	PINK1-AS
Alzheimers_Disease	C0002395	rs74315452	SOD1
Alzheimers_Disease	C0002395	rs744373	nan
Alzheimers_Disease	C0002395	rs74615166	TRIP4
Alzheimers_Disease	C0002395	rs749005	F13A1
Alzheimers_Disease	C0002395	rs753129	nan
Alzheimers_Disease	C0002395	rs7539409	LOC101927587
Alzheimers_Disease	C0002395	rs754203	CYP46A1
Alzheimers_Disease	C0002395	rs7561528	LOC105373605
Alzheimers_Disease	C0002395	rs75617873	PARVB
Alzheimers_Disease	C0002395	rs75847378	SLC8A1-AS1
Alzheimers_Disease	C0002395	rs7588354	NCKAP5
Alzheimers_Disease	C0002395	rs75932628	TREM2
Alzheimers_Disease	C0002395	rs75932628	LOC105375056
Alzheimers_Disease	C0002395	rs7805803	nan
Alzheimers_Disease	C0002395	rs7818382	NDUFAF6
Alzheimers_Disease	C0002395	rs78647349	STK32B
Alzheimers_Disease	C0002395	rs7946	PEMT
Alzheimers_Disease	C0002395	rs7989332	CRYL1
Alzheimers_Disease	C0002395	rs8035452	SPPL2A
Alzheimers_Disease	C0002395	rs80356715	TARDBP
Alzheimers_Disease	C0002395	rs8045064	LINC01567
Alzheimers_Disease	C0002395	rs839511	ERBB4
Alzheimers_Disease	C0002395	rs854384	nan
Alzheimers_Disease	C0002395	rs854560	PON1
Alzheimers_Disease	C0002395	rs85460	nan
Alzheimers_Disease	C0002395	rs8702	KLC1
Alzheimers_Disease	C0002395	rs8721	DLD
Alzheimers_Disease	C0002395	rs890293	CYP2J2
Alzheimers_Disease	C0002395	rs903027	CLVS1
Alzheimers_Disease	C0002395	rs912330	STK24
Alzheimers_Disease	C0002395	rs927675	MPP7
Alzheimers_Disease	C0002395	rs9331888	CLU
Alzheimers_Disease	C0002395	rs9331888	MIR6843
Alzheimers_Disease	C0002395	rs9331896	CLU
Alzheimers_Disease	C0002395	rs9331896	MIR6843
Alzheimers_Disease	C0002395	rs9340799	ESR1
Alzheimers_Disease	C0002395	rs9349407	CD2AP
Alzheimers_Disease	C0002395	rs9390537	nan
Alzheimers_Disease	C0002395	rs9471576	NCR2
Alzheimers_Disease	C0002395	rs9574199	RNF219-AS1
Alzheimers_Disease	C0002395	rs9811423	nan
Alzheimers_Disease	C0002395	rs9846480	NME9
Alzheimers_Disease	C0002395	rs9871760	nan
Alzheimers_Disease	C0002395	rs990324	LINC00423
Alzheimers_Disease	C0002395	rs9934540	VAT1L
Crohn_Disease	C0010346	rs10045431	nan
Crohn_Disease	C0010346	rs1004819	IL23R
Crohn_Disease	C0010346	rs10063949	SLC23A1
Crohn_Disease	C0010346	rs10065172	IRGM
Crohn_Disease	C0010346	rs10065637	ANKRD55
Crohn_Disease	C0010346	rs10181042	PUS10
Crohn_Disease	C0010346	rs10210302	ATG16L1
Crohn_Disease	C0010346	rs102275	TMEM258
Crohn_Disease	C0010346	rs1045642	ABCB1
Crohn_Disease	C0010346	rs10486483	SKAP2
Crohn_Disease	C0010346	rs10486483	LOC105375204
Crohn_Disease	C0010346	rs10495903	THADA
Crohn_Disease	C0010346	rs1049793	AOC1
Crohn_Disease	C0010346	rs1049793	LOC105375567
Crohn_Disease	C0010346	rs10499563	nan
Crohn_Disease	C0010346	rs1050152	SLC22A4
Crohn_Disease	C0010346	rs1050152	LOC553103
Crohn_Disease	C0010346	rs10734105	nan
Crohn_Disease	C0010346	rs10758669	nan
Crohn_Disease	C0010346	rs10761659	nan
Crohn_Disease	C0010346	rs10801047	nan
Crohn_Disease	C0010346	rs10883365	LINC01475
Crohn_Disease	C0010346	rs10889676	IL23R
Crohn_Disease	C0010346	rs10889677	IL23R
Crohn_Disease	C0010346	rs10947261	BTNL2
Crohn_Disease	C0010346	rs10947261	LOC101929163
Crohn_Disease	C0010346	rs10975003	nan
Crohn_Disease	C0010346	rs10995271	nan
Crohn_Disease	C0010346	rs11175593	LOC105369735
Crohn_Disease	C0010346	rs11190140	NKX2-3
Crohn_Disease	C0010346	rs11190140	LINC01475
Crohn_Disease	C0010346	rs11190141	NKX2-3
Crohn_Disease	C0010346	rs11190141	LINC01475
Crohn_Disease	C0010346	rs11209002	C1orf141
Crohn_Disease	C0010346	rs11209003	C1orf141
Crohn_Disease	C0010346	rs11209026	IL23R
Crohn_Disease	C0010346	rs11229030	nan
Crohn_Disease	C0010346	rs1142287	SCAMP3
Crohn_Disease	C0010346	rs11465788	IL23R
Crohn_Disease	C0010346	rs11465802	IL23R
Crohn_Disease	C0010346	rs11465804	IL23R
Crohn_Disease	C0010346	rs11465996	LY96
Crohn_Disease	C0010346	rs11564258	MUC19
Crohn_Disease	C0010346	rs11564258	LOC105369736
Crohn_Disease	C0010346	rs11574514	PSMB10
Crohn_Disease	C0010346	rs11584383	MROH3P
Crohn_Disease	C0010346	rs11596008	LINC01475
Crohn_Disease	C0010346	rs11676348	nan
Crohn_Disease	C0010346	rs11742570	nan
Crohn_Disease	C0010346	rs11805303	IL23R
Crohn_Disease	C0010346	rs11871801	PTRF
Crohn_Disease	C0010346	rs11924265	MAGI1
Crohn_Disease	C0010346	rs11938228	TLR2
Crohn_Disease	C0010346	rs1200332	nan
Crohn_Disease	C0010346	rs12035082	nan
Crohn_Disease	C0010346	rs12212067	FOXO3
Crohn_Disease	C0010346	rs12242110	CCNY
Crohn_Disease	C0010346	rs12377632	TLR4
Crohn_Disease	C0010346	rs1250544	ZMIZ1
Crohn_Disease	C0010346	rs1250550	ZMIZ1
Crohn_Disease	C0010346	rs1250569	ZMIZ1
Crohn_Disease	C0010346	rs12521868	C5orf56
Crohn_Disease	C0010346	rs12677663	SBSPON
Crohn_Disease	C0010346	rs12720356	TYK2
Crohn_Disease	C0010346	rs12721602	NR1I2
Crohn_Disease	C0010346	rs12721607	NR1I2
Crohn_Disease	C0010346	rs12722489	IL2RA
Crohn_Disease	C0010346	rs1297265	LOC101927745
Crohn_Disease	C0010346	rs12994997	ATG16L1
Crohn_Disease	C0010346	rs13003464	PUS10
Crohn_Disease	C0010346	rs13073817	nan
Crohn_Disease	C0010346	rs13126505	BANK1
Crohn_Disease	C0010346	rs13361189	nan
Crohn_Disease	C0010346	rs13428812	DNMT3A
Crohn_Disease	C0010346	rs1343151	IL23R
Crohn_Disease	C0010346	rs1373692	nan
Crohn_Disease	C0010346	rs1398024	nan
Crohn_Disease	C0010346	rs1405655	NR1H2
Crohn_Disease	C0010346	rs1456893	nan
Crohn_Disease	C0010346	rs145922845	IL10
Crohn_Disease	C0010346	rs151181	CLN3
Crohn_Disease	C0010346	rs151181	NPIPB8
Crohn_Disease	C0010346	rs1523127	NR1I2
Crohn_Disease	C0010346	rs1523128	NR1I2
Crohn_Disease	C0010346	rs1551398	LOC105375745
Crohn_Disease	C0010346	rs1554973	nan
Crohn_Disease	C0010346	rs1568885	nan
Crohn_Disease	C0010346	rs17221417	NOD2
Crohn_Disease	C0010346	rs17234657	nan
Crohn_Disease	C0010346	rs17293632	SMAD3
Crohn_Disease	C0010346	rs17309827	SLC22A23
Crohn_Disease	C0010346	rs17313265	NOD2
Crohn_Disease	C0010346	rs1736135	LOC101927745
Crohn_Disease	C0010346	rs17695092	CPEB4
Crohn_Disease	C0010346	rs1793004	NELL1
Crohn_Disease	C0010346	rs1799964	LTA
Crohn_Disease	C0010346	rs1799964	TNF
Crohn_Disease	C0010346	rs1799964	LOC100287329
Crohn_Disease	C0010346	rs1800629	TNF
Crohn_Disease	C0010346	rs1801282	PPARG
Crohn_Disease	C0010346	rs1813443	CNTN5
Crohn_Disease	C0010346	rs181359	UBE2L3
Crohn_Disease	C0010346	rs1816702	TLR2
Crohn_Disease	C0010346	rs181856615	PCDHA9
Crohn_Disease	C0010346	rs181856615	PCDHA11
Crohn_Disease	C0010346	rs181856615	PCDHA10
Crohn_Disease	C0010346	rs181856615	PCDHA8
Crohn_Disease	C0010346	rs181856615	PCDHA7
Crohn_Disease	C0010346	rs181856615	PCDHA6
Crohn_Disease	C0010346	rs181856615	PCDHA5
Crohn_Disease	C0010346	rs181856615	PCDHA4
Crohn_Disease	C0010346	rs181856615	PCDHA3
Crohn_Disease	C0010346	rs181856615	PCDHA2
Crohn_Disease	C0010346	rs181856615	PCDHA1
Crohn_Disease	C0010346	rs1847472	BACH2
Crohn_Disease	C0010346	rs1861494	IFNG
Crohn_Disease	C0010346	rs187084	TLR9
Crohn_Disease	C0010346	rs1893217	PTPN2
Crohn_Disease	C0010346	rs1906493	nan
Crohn_Disease	C0010346	rs191901394	NOD2
Crohn_Disease	C0010346	rs1992660	nan
Crohn_Disease	C0010346	rs1998598	DENND1B
Crohn_Disease	C0010346	rs2024092	SBNO2
Crohn_Disease	C0010346	rs2032582	ABCB1
Crohn_Disease	C0010346	rs2043211	CARD8
Crohn_Disease	C0010346	rs2058660	IL18RAP
Crohn_Disease	C0010346	rs2064689	IL23R
Crohn_Disease	C0010346	rs2066842	NOD2
Crohn_Disease	C0010346	rs2066843	NOD2
Crohn_Disease	C0010346	rs2066844	NOD2
Crohn_Disease	C0010346	rs2066845	NOD2
Crohn_Disease	C0010346	rs2066847	NOD2
Crohn_Disease	C0010346	rs2075820	NOD1
Crohn_Disease	C0010346	rs2076756	NOD2
Crohn_Disease	C0010346	rs208294	P2RX7
Crohn_Disease	C0010346	rs208294	LOC105370032
Crohn_Disease	C0010346	rs212388	nan
Crohn_Disease	C0010346	rs2149085	RNASET2
Crohn_Disease	C0010346	rs2165047	DLG5
Crohn_Disease	C0010346	rs2188962	C5orf56
Crohn_Disease	C0010346	rs2201841	IL23R
Crohn_Disease	C0010346	rs2229113	IL10RA
Crohn_Disease	C0010346	rs224136	nan
Crohn_Disease	C0010346	rs224143	nan
Crohn_Disease	C0010346	rs2241879	ATG16L1
Crohn_Disease	C0010346	rs2241879	SCARNA5
Crohn_Disease	C0010346	rs2241880	ATG16L1
Crohn_Disease	C0010346	rs2241880	SCARNA5
Crohn_Disease	C0010346	rs2249296	CLCA2
Crohn_Disease	C0010346	rs2274910	ITLN1
Crohn_Disease	C0010346	rs2275913	IL17A
Crohn_Disease	C0010346	rs2276707	NR1I2
Crohn_Disease	C0010346	rs2277680	CXCL16
Crohn_Disease	C0010346	rs2284553	IFNGR2
Crohn_Disease	C0010346	rs2301436	FGFR1OP
Crohn_Disease	C0010346	rs2413583	nan
Crohn_Disease	C0010346	rs2430561	IFNG
Crohn_Disease	C0010346	rs2476601	PTPN22
Crohn_Disease	C0010346	rs2476601	AP4B1-AS1
Crohn_Disease	C0010346	rs2542151	nan
Crohn_Disease	C0010346	rs2549794	ERAP1
Crohn_Disease	C0010346	rs2549794	ERAP2
Crohn_Disease	C0010346	rs2569190	CD14
Crohn_Disease	C0010346	rs2569190	TMCO6
Crohn_Disease	C0010346	rs2631367	SLC22A5
Crohn_Disease	C0010346	rs2631367	LOC553103
Crohn_Disease	C0010346	rs2695121	NR1H2
Crohn_Disease	C0010346	rs2797685	PER3
Crohn_Disease	C0010346	rs2823256	LOC101927745
Crohn_Disease	C0010346	rs2834215	IFNGR2
Crohn_Disease	C0010346	rs28360457	P2RX7
Crohn_Disease	C0010346	rs28360457	LOC105370032
Crohn_Disease	C0010346	rs28362491	NFKB1
Crohn_Disease	C0010346	rs28362491	LOC105377621
Crohn_Disease	C0010346	rs2838519	LOC105377139
Crohn_Disease	C0010346	rs2872507	nan
Crohn_Disease	C0010346	rs2902440	IL23R
Crohn_Disease	C0010346	rs2945412	KSR1
Crohn_Disease	C0010346	rs3024505	nan
Crohn_Disease	C0010346	rs3091315	nan
Crohn_Disease	C0010346	rs3091316	nan
Crohn_Disease	C0010346	rs3091338	nan
Crohn_Disease	C0010346	rs3094188	PSORS1C3
Crohn_Disease	C0010346	rs3135932	IL10RA
Crohn_Disease	C0010346	rs3180018	nan
Crohn_Disease	C0010346	rs3197999	MST1
Crohn_Disease	C0010346	rs324420	FAAH
Crohn_Disease	C0010346	rs352139	TLR9
Crohn_Disease	C0010346	rs35829419	NLRP3
Crohn_Disease	C0010346	rs35873774	XBP1
Crohn_Disease	C0010346	rs359457	nan
Crohn_Disease	C0010346	rs361525	TNF
Crohn_Disease	C0010346	rs371209985	WDHD1
Crohn_Disease	C0010346	rs3732378	CX3CR1
Crohn_Disease	C0010346	rs3732379	CX3CR1
Crohn_Disease	C0010346	rs3749172	GPR35
Crohn_Disease	C0010346	rs3751143	P2RX7
Crohn_Disease	C0010346	rs3751143	LOC105370032
Crohn_Disease	C0010346	rs376377228	IL23R
Crohn_Disease	C0010346	rs3764147	LACC1
Crohn_Disease	C0010346	rs3792109	ATG16L1
Crohn_Disease	C0010346	rs3792109	SCARNA5
Crohn_Disease	C0010346	rs3792876	SLC22A4
Crohn_Disease	C0010346	rs3804099	TLR2
Crohn_Disease	C0010346	rs3810936	TNFSF15
Crohn_Disease	C0010346	rs3814055	NR1I2
Crohn_Disease	C0010346	rs3814057	NR1I2
Crohn_Disease	C0010346	rs3828309	ATG16L1
Crohn_Disease	C0010346	rs386513644	nan
Crohn_Disease	C0010346	rs386525803	nan
Crohn_Disease	C0010346	rs386599677	nan
Crohn_Disease	C0010346	rs3936503	CCNY
Crohn_Disease	C0010346	rs4077515	CARD9
Crohn_Disease	C0010346	rs4149570	TNFRSF1A
Crohn_Disease	C0010346	rs4251961	IL1RN
Crohn_Disease	C0010346	rs4263839	TNFSF15
Crohn_Disease	C0010346	rs4409764	nan
Crohn_Disease	C0010346	rs4411591	LINC01387
Crohn_Disease	C0010346	rs4537545	IL6R
Crohn_Disease	C0010346	rs45610735	nan
Crohn_Disease	C0010346	rs4613763	nan
Crohn_Disease	C0010346	rs4656940	CD244
Crohn_Disease	C0010346	rs4696480	TLR2
Crohn_Disease	C0010346	rs4780355	SOCS1
Crohn_Disease	C0010346	rs4780355	LOC105371082
Crohn_Disease	C0010346	rs4802307	PPP5C
Crohn_Disease	C0010346	rs4804803	CD209
Crohn_Disease	C0010346	rs4809330	ZGPAT
Crohn_Disease	C0010346	rs4848306	nan
Crohn_Disease	C0010346	rs4958847	IRGM
Crohn_Disease	C0010346	rs4986790	TLR4
Crohn_Disease	C0010346	rs4986791	TLR4
Crohn_Disease	C0010346	rs5030728	TLR4
Crohn_Disease	C0010346	rs504963	FUT2
Crohn_Disease	C0010346	rs504963	LOC105447645
Crohn_Disease	C0010346	rs514000	PTPN2
Crohn_Disease	C0010346	rs516246	FUT2
Crohn_Disease	C0010346	rs516246	LOC105447645
Crohn_Disease	C0010346	rs5743289	NOD2
Crohn_Disease	C0010346	rs5743293	NOD2
Crohn_Disease	C0010346	rs5744174	TLR5
Crohn_Disease	C0010346	rs60872763	CTLA4
Crohn_Disease	C0010346	rs6478106	nan
Crohn_Disease	C0010346	rs6545946	TMEM17
Crohn_Disease	C0010346	rs6556412	LOC285626
Crohn_Disease	C0010346	rs6601764	nan
Crohn_Disease	C0010346	rs6679677	PHTF1
Crohn_Disease	C0010346	rs6716753	SP140
Crohn_Disease	C0010346	rs6738825	PLCL1
Crohn_Disease	C0010346	rs6785049	NR1I2
Crohn_Disease	C0010346	rs6837335	SLAIN2
Crohn_Disease	C0010346	rs6887695	nan
Crohn_Disease	C0010346	rs6908425	CDKAL1
Crohn_Disease	C0010346	rs6927172	nan
Crohn_Disease	C0010346	rs694739	LOC102723878
Crohn_Disease	C0010346	rs696	NFKBIA
Crohn_Disease	C0010346	rs7076156	ZNF365
Crohn_Disease	C0010346	rs7076156	LOC105378327
Crohn_Disease	C0010346	rs7222094	MAP3K14
Crohn_Disease	C0010346	rs7282490	LOC105377139
Crohn_Disease	C0010346	rs72981516	FCHSD2
Crohn_Disease	C0010346	rs7329174	ELF1
Crohn_Disease	C0010346	rs736289	nan
Crohn_Disease	C0010346	rs740495	SBNO2
Crohn_Disease	C0010346	rs7423615	SP140
Crohn_Disease	C0010346	rs744166	STAT3
Crohn_Disease	C0010346	rs74825699	NR1I2
Crohn_Disease	C0010346	rs751728	MLN
Crohn_Disease	C0010346	rs751728	LOC105375024
Crohn_Disease	C0010346	rs7517847	IL23R
Crohn_Disease	C0010346	rs7530511	IL23R
Crohn_Disease	C0010346	rs7554511	C1orf106
Crohn_Disease	C0010346	rs7574865	STAT4
Crohn_Disease	C0010346	rs762421	LOC105377139
Crohn_Disease	C0010346	rs763780	IL17F
Crohn_Disease	C0010346	rs763780	LOC105375088
Crohn_Disease	C0010346	rs76418789	IL23R
Crohn_Disease	C0010346	rs7702331	LOC105379031
Crohn_Disease	C0010346	rs7705924	LINC00491
Crohn_Disease	C0010346	rs7705924	LINC00492
Crohn_Disease	C0010346	rs7765379	nan
Crohn_Disease	C0010346	rs780093	GCKR
Crohn_Disease	C0010346	rs7807268	LOC105375557
Crohn_Disease	C0010346	rs7927894	nan
Crohn_Disease	C0010346	rs8005161	GPR65
Crohn_Disease	C0010346	rs864745	JAZF1
Crohn_Disease	C0010346	rs888208	NKX2-3
Crohn_Disease	C0010346	rs9286879	nan
Crohn_Disease	C0010346	rs9292777	nan
Crohn_Disease	C0010346	rs9469220	nan
Crohn_Disease	C0010346	rs9491697	RSPO3
Crohn_Disease	C0010346	rs9491697	LOC105377988
Crohn_Disease	C0010346	rs9858542	BSN
Crohn_Disease	C0010346	rs9891119	STAT3
Crohn_Disease	C0010346	rs9988642	IL23R
Multiple_Sclerosis	C0026769	rs10045431	nan
Multiple_Sclerosis	C0026769	rs10201872	SP140
Multiple_Sclerosis	C0026769	rs10243024	MET
Multiple_Sclerosis	C0026769	rs10259085	C1GALT1
Multiple_Sclerosis	C0026769	rs10283372	STAU2
Multiple_Sclerosis	C0026769	rs10283372	STAU2-AS1
Multiple_Sclerosis	C0026769	rs10411936	EPS15L1
Multiple_Sclerosis	C0026769	rs10466829	CLECL1
Multiple_Sclerosis	C0026769	rs104895080	MEFV
Multiple_Sclerosis	C0026769	rs10492972	KIF1B
Multiple_Sclerosis	C0026769	rs1049353	CNR1
Multiple_Sclerosis	C0026769	rs1062158	NDFIP1
Multiple_Sclerosis	C0026769	rs1077667	TNFSF14
Multiple_Sclerosis	C0026769	rs10866713	nan
Multiple_Sclerosis	C0026769	rs10876994	nan
Multiple_Sclerosis	C0026769	rs10936599	MYNN
Multiple_Sclerosis	C0026769	rs10984447	BRINP1
Multiple_Sclerosis	C0026769	rs1109670	LOC102723909
Multiple_Sclerosis	C0026769	rs1109670	LOC105373414
Multiple_Sclerosis	C0026769	rs1109670	LOC105373416
Multiple_Sclerosis	C0026769	rs11129295	nan
Multiple_Sclerosis	C0026769	rs11154801	AHI1
Multiple_Sclerosis	C0026769	rs1132200	TMEM39A
Multiple_Sclerosis	C0026769	rs1138272	GSTP1
Multiple_Sclerosis	C0026769	rs113994049	EIF2B5
Multiple_Sclerosis	C0026769	rs11581062	SLC30A7
Multiple_Sclerosis	C0026769	rs11594656	nan
Multiple_Sclerosis	C0026769	rs11665646	nan
Multiple_Sclerosis	C0026769	rs11666377	CPAMD8
Multiple_Sclerosis	C0026769	rs11810217	EVI5
Multiple_Sclerosis	C0026769	rs118204009	CYP27B1
Multiple_Sclerosis	C0026769	rs11865121	CLEC16A
Multiple_Sclerosis	C0026769	rs11957313	KCNIP1
Multiple_Sclerosis	C0026769	rs11962089	POPDC3
Multiple_Sclerosis	C0026769	rs11962089	BVES-AS1
Multiple_Sclerosis	C0026769	rs12025416	LOC105378922
Multiple_Sclerosis	C0026769	rs12025416	LOC105378923
Multiple_Sclerosis	C0026769	rs12047808	AXDND1
Multiple_Sclerosis	C0026769	rs12048904	nan
Multiple_Sclerosis	C0026769	rs12115114	nan
Multiple_Sclerosis	C0026769	rs12212193	BACH2
Multiple_Sclerosis	C0026769	rs12368653	AGAP2
Multiple_Sclerosis	C0026769	rs12466022	LOC100506047
Multiple_Sclerosis	C0026769	rs12466022	LOC105374570
Multiple_Sclerosis	C0026769	rs1250540	ZMIZ1
Multiple_Sclerosis	C0026769	rs1250542	ZMIZ1
Multiple_Sclerosis	C0026769	rs1250550	ZMIZ1
Multiple_Sclerosis	C0026769	rs12638253	LEKR1
Multiple_Sclerosis	C0026769	rs12644284	TRIM2
Multiple_Sclerosis	C0026769	rs12644284	LOC105377496
Multiple_Sclerosis	C0026769	rs12649437	DCHS2
Multiple_Sclerosis	C0026769	rs12708716	CLEC16A
Multiple_Sclerosis	C0026769	rs12722489	IL2RA
Multiple_Sclerosis	C0026769	rs13102150	INPP4B
Multiple_Sclerosis	C0026769	rs13117816	nan
Multiple_Sclerosis	C0026769	rs13277113	nan
Multiple_Sclerosis	C0026769	rs13279485	ARHGEF10
Multiple_Sclerosis	C0026769	rs13279485	LOC100131395
Multiple_Sclerosis	C0026769	rs1335532	CD58
Multiple_Sclerosis	C0026769	rs1386330	nan
Multiple_Sclerosis	C0026769	rs140522	ODF3B
Multiple_Sclerosis	C0026769	rs1437898	NCKAP5
Multiple_Sclerosis	C0026769	rs1458175	PDZRN4
Multiple_Sclerosis	C0026769	rs151719	HLA-DMB
Multiple_Sclerosis	C0026769	rs151719	LOC105379644
Multiple_Sclerosis	C0026769	rs1517440	LOC105373895
Multiple_Sclerosis	C0026769	rs1529316	CSMD1
Multiple_Sclerosis	C0026769	rs1557351	nan
Multiple_Sclerosis	C0026769	rs16914086	TBC1D2
Multiple_Sclerosis	C0026769	rs16944	IL1B
Multiple_Sclerosis	C0026769	rs17000900	MX1
Multiple_Sclerosis	C0026769	rs17066096	nan
Multiple_Sclerosis	C0026769	rs170934	nan
Multiple_Sclerosis	C0026769	rs17149161	YWHAG
Multiple_Sclerosis	C0026769	rs17157903	RELN
Multiple_Sclerosis	C0026769	rs17174870	MERTK
Multiple_Sclerosis	C0026769	rs1738074	TAGAP
Multiple_Sclerosis	C0026769	rs1738074	LOC105378082
Multiple_Sclerosis	C0026769	rs17411949	CLSTN2
Multiple_Sclerosis	C0026769	rs17445836	nan
Multiple_Sclerosis	C0026769	rs1755289	ADAMTSL1
Multiple_Sclerosis	C0026769	rs17561	IL1A
Multiple_Sclerosis	C0026769	rs17758761	ANKFN1
Multiple_Sclerosis	C0026769	rs17824933	CD6
Multiple_Sclerosis	C0026769	rs1790100	MPHOSPH9
Multiple_Sclerosis	C0026769	rs1799864	CCR2
Multiple_Sclerosis	C0026769	rs1800206	PPARA
Multiple_Sclerosis	C0026769	rs1800562	HFE
Multiple_Sclerosis	C0026769	rs1800629	TNF
Multiple_Sclerosis	C0026769	rs1800693	TNFRSF1A
Multiple_Sclerosis	C0026769	rs1800795	IL6
Multiple_Sclerosis	C0026769	rs1800795	LOC541472
Multiple_Sclerosis	C0026769	rs1801131	MTHFR
Multiple_Sclerosis	C0026769	rs1801157	CXCL12
Multiple_Sclerosis	C0026769	rs1801282	PPARG
Multiple_Sclerosis	C0026769	rs180515	RPS6KB1
Multiple_Sclerosis	C0026769	rs1805192	PPARG
Multiple_Sclerosis	C0026769	rs182455	STMN1
Multiple_Sclerosis	C0026769	rs182455	LOC105376885
Multiple_Sclerosis	C0026769	rs1841770	nan
Multiple_Sclerosis	C0026769	rs1927457	SVIL
Multiple_Sclerosis	C0026769	rs199476059	CIITA
Multiple_Sclerosis	C0026769	rs199476059	LOC105371080
Multiple_Sclerosis	C0026769	rs2039485	nan
Multiple_Sclerosis	C0026769	rs2049306	CSMD1
Multiple_Sclerosis	C0026769	rs2069762	IL2
Multiple_Sclerosis	C0026769	rs2069763	IL2
Multiple_Sclerosis	C0026769	rs2071430	MX1
Multiple_Sclerosis	C0026769	rs2072633	CFB
Multiple_Sclerosis	C0026769	rs2072633	NELFE
Multiple_Sclerosis	C0026769	rs2073723	TCF19
Multiple_Sclerosis	C0026769	rs2076530	BTNL2
Multiple_Sclerosis	C0026769	rs2076530	LOC101929163
Multiple_Sclerosis	C0026769	rs2076533	BTNL2
Multiple_Sclerosis	C0026769	rs2076533	LOC101929163
Multiple_Sclerosis	C0026769	rs2104286	IL2RA
Multiple_Sclerosis	C0026769	rs2116078	nan
Multiple_Sclerosis	C0026769	rs2119704	LOC101928791
Multiple_Sclerosis	C0026769	rs2150702	MLANA
Multiple_Sclerosis	C0026769	rs2150702	KIAA2026
Multiple_Sclerosis	C0026769	rs2228570	VDR
Multiple_Sclerosis	C0026769	rs2248359	CYP24A1
Multiple_Sclerosis	C0026769	rs2277680	CXCL16
Multiple_Sclerosis	C0026769	rs2283792	MAPK1
Multiple_Sclerosis	C0026769	rs228614	MANBA
Multiple_Sclerosis	C0026769	rs2293152	STAT3
Multiple_Sclerosis	C0026769	rs2293370	TIMMDC1
Multiple_Sclerosis	C0026769	rs2300603	BATF
Multiple_Sclerosis	C0026769	rs2300747	CD58
Multiple_Sclerosis	C0026769	rs2300747	MIR548AC
Multiple_Sclerosis	C0026769	rs2303759	DKKL1
Multiple_Sclerosis	C0026769	rs2304256	TYK2
Multiple_Sclerosis	C0026769	rs233100	nan
Multiple_Sclerosis	C0026769	rs241427	TAP2
Multiple_Sclerosis	C0026769	rs2425752	NCOA5
Multiple_Sclerosis	C0026769	rs2476601	PTPN22
Multiple_Sclerosis	C0026769	rs2476601	AP4B1-AS1
Multiple_Sclerosis	C0026769	rs2503875	LOC105378271
Multiple_Sclerosis	C0026769	rs2523393	HLA-F
Multiple_Sclerosis	C0026769	rs2523393	HLA-F-AS1
Multiple_Sclerosis	C0026769	rs2546890	LOC285626
Multiple_Sclerosis	C0026769	rs261902	BICD1
Multiple_Sclerosis	C0026769	rs261949	HCG18
Multiple_Sclerosis	C0026769	rs261949	HCG17
Multiple_Sclerosis	C0026769	rs2681424	ILDR1
Multiple_Sclerosis	C0026769	rs2736177	nan
Multiple_Sclerosis	C0026769	rs2736340	nan
Multiple_Sclerosis	C0026769	rs2736428	SLC44A4
Multiple_Sclerosis	C0026769	rs2744148	nan
Multiple_Sclerosis	C0026769	rs28359178	ND5
Multiple_Sclerosis	C0026769	rs2842483	PCSK5
Multiple_Sclerosis	C0026769	rs2844779	HCG17
Multiple_Sclerosis	C0026769	rs2844780	HCG17
Multiple_Sclerosis	C0026769	rs2844786	nan
Multiple_Sclerosis	C0026769	rs2894249	C6orf10
Multiple_Sclerosis	C0026769	rs2894249	LOC101929163
Multiple_Sclerosis	C0026769	rs2903692	CLEC16A
Multiple_Sclerosis	C0026769	rs2905747	LOC102725068
Multiple_Sclerosis	C0026769	rs290986	SYK
Multiple_Sclerosis	C0026769	rs299175	NLRP11
Multiple_Sclerosis	C0026769	rs305217	PKN2
Multiple_Sclerosis	C0026769	rs307896	SAE1
Multiple_Sclerosis	C0026769	rs3087456	CIITA
Multiple_Sclerosis	C0026769	rs3087456	LOC105371080
Multiple_Sclerosis	C0026769	rs3094127	FLOT1
Multiple_Sclerosis	C0026769	rs3095238	nan
Multiple_Sclerosis	C0026769	rs3115537	DDX39B
Multiple_Sclerosis	C0026769	rs3115537	MCCD1
Multiple_Sclerosis	C0026769	rs3115537	ATP6V1G2-DDX39B
Multiple_Sclerosis	C0026769	rs3115576	nan
Multiple_Sclerosis	C0026769	rs3118470	IL2RA
Multiple_Sclerosis	C0026769	rs3129871	HLA-DRA
Multiple_Sclerosis	C0026769	rs3129889	nan
Multiple_Sclerosis	C0026769	rs3129900	C6orf10
Multiple_Sclerosis	C0026769	rs3129900	LOC101929163
Multiple_Sclerosis	C0026769	rs3129932	C6orf10
Multiple_Sclerosis	C0026769	rs3129932	LOC101929163
Multiple_Sclerosis	C0026769	rs3129934	C6orf10
Multiple_Sclerosis	C0026769	rs3129934	LOC101929163
Multiple_Sclerosis	C0026769	rs3130000	DHX16
Multiple_Sclerosis	C0026769	rs3130311	nan
Multiple_Sclerosis	C0026769	rs3130501	POU5F1
Multiple_Sclerosis	C0026769	rs3130532	nan
Multiple_Sclerosis	C0026769	rs3130558	PSORS1C1
Multiple_Sclerosis	C0026769	rs3130952	nan
Multiple_Sclerosis	C0026769	rs3130981	CDSN
Multiple_Sclerosis	C0026769	rs3130981	PSORS1C1
Multiple_Sclerosis	C0026769	rs3131009	PSORS1C1
Multiple_Sclerosis	C0026769	rs3131294	NOTCH4
Multiple_Sclerosis	C0026769	rs3132524	POU5F1
Multiple_Sclerosis	C0026769	rs3134926	nan
Multiple_Sclerosis	C0026769	rs3135338	nan
Multiple_Sclerosis	C0026769	rs3135377	nan
Multiple_Sclerosis	C0026769	rs3135388	HLA-DRA
Multiple_Sclerosis	C0026769	rs3136534	nan
Multiple_Sclerosis	C0026769	rs315952	IL1RN
Multiple_Sclerosis	C0026769	rs354033	ZNF767P
Multiple_Sclerosis	C0026769	rs35667974	IFIH1
Multiple_Sclerosis	C0026769	rs371856018	MPZ
Multiple_Sclerosis	C0026769	rs3732378	CX3CR1
Multiple_Sclerosis	C0026769	rs3732379	CX3CR1
Multiple_Sclerosis	C0026769	rs3743930	MEFV
Multiple_Sclerosis	C0026769	rs3745672	ZNF433
Multiple_Sclerosis	C0026769	rs3745672	LOC101928464
Multiple_Sclerosis	C0026769	rs3780792	VAV2
Multiple_Sclerosis	C0026769	rs3806156	BTNL2
Multiple_Sclerosis	C0026769	rs3806156	LOC101929163
Multiple_Sclerosis	C0026769	rs3807031	PPP1R11
Multiple_Sclerosis	C0026769	rs3817963	BTNL2
Multiple_Sclerosis	C0026769	rs3817963	LOC101929163
Multiple_Sclerosis	C0026769	rs3823355	HCG9
Multiple_Sclerosis	C0026769	rs3823375	HCG9
Multiple_Sclerosis	C0026769	rs3828840	HLA-DRB4
Multiple_Sclerosis	C0026769	rs3828840	HLA-DRB6
Multiple_Sclerosis	C0026769	rs386572987	nan
Multiple_Sclerosis	C0026769	rs386602118	nan
Multiple_Sclerosis	C0026769	rs397020	RAD21L1
Multiple_Sclerosis	C0026769	rs397507444	MTHFR
Multiple_Sclerosis	C0026769	rs4075958	RGS14
Multiple_Sclerosis	C0026769	rs41295061	nan
Multiple_Sclerosis	C0026769	rs4149584	TNFRSF1A
Multiple_Sclerosis	C0026769	rs4285028	SLC15A2
Multiple_Sclerosis	C0026769	rs4308217	CD86
[truncated: 14,612 more rows]

## Sheet: CellComp
cell type	Essential_Tremor	Kidney_Calculi	Nephrotic_Syndrome	Diabetes_Mellitus_Insulin-Dependent	Mucocutaneous_Lymph_Node_Syndrome	Bulimia_Nervosa	Lymphoma_Follicular	Irritable_Bowel_Syndrome	Cervix_carcinoma	Schizophrenia	Malignant_neoplasm_of_urinary_bladder	Duodenal_Ulcer	Frontotemporal_dementia	Multiple_Myeloma	Malignant_neoplasm_of_pancreas	Glomerulosclerosis_(disorder)	Exudative_age-related_macular_degeneration	Eosinophilic_esophagitis	Myasthenia_Gravis	Tuberculosis	Malignant_neoplasm_of_lung	Malignant_neoplasm_of_ovary	Glioblastoma	Dental_caries	Rheumatoid_Arthritis	Asthma	Adenocarcinoma_Of_Esophagus	Osteoarthritis_Knee	Endometrial_Carcinoma	Malaria	Thyroid_carcinoma	Uveomeningoencephalitic_Syndrome	Malignant_neoplasm_of_stomach	Angioedema	Hepatitis	Idiopathic_Pulmonary_Fibrosis	Periodontitis	Malignant_neoplasm_of_prostate	Nephrolithiasis	Creutzfeldt-Jakob_disease	Brugada_Syndrome_(disorder)	Allergic_rhinitis_(disorder)	Pre-Eclampsia	Crohn_Disease	Progressive_supranuclear_palsy	Testicular_malignant_germ_cell_tumor	Metabolic_Syndrome_X	Cholecystolithiasis	Gilles_de_la_Tourette_syndrome
CD4-positive helper T cell	7.35276e-49	1	0.0545511	0	0.926295	0.0473699	0	1.44614e-223	0	1	2.52175e-82	1	5.85093e-39	3.89056e-230	1.12431e-27	9.43092e-32	0.00380666	3.84874e-63	0.000380582	0.00977666	0	1.27894e-126	2.66948e-77	1	0	8.80225e-88	4.0576e-25	1.43803e-09	1.56032e-13	9.8421e-57	3.42437e-72	1.85027e-08	0	0.820405	1	0.997909	1.13134e-13	5.08629e-74	2.32287e-17	1.7061e-08	5.81044e-39	1	3.22569e-26	0	0.974927	1	8.75019e-63	0.999894	0.995541
T-cell	1.50898e-32	1.0917e-52	1.7119e-08	0	0.163006	0.244373	5.09378e-182	4.48019e-97	5.3218e-186	1	2.97494e-61	1.23457e-128	8.99746e-08	1.86121e-77	1.12875e-26	1.24697e-24	3.30974e-28	2.95735e-49	0.00585614	0.708194	3.87341e-175	1.57478e-99	3.01177e-53	1	3.07779e-254	6.19354e-58	1.91142e-24	0.00258933	0.00760158	6.20669e-42	2.71978e-31	0.568358	1.4755e-223	0.982663	0.999959	0.931755	0.018062	2.44479e-41	4.45276e-10	2.3403e-10	1.5335e-13	0.94445	8.06204e-16	3.98976e-280	0.7811	1	5.5896e-24	0.00599514	0.989476
natural killer cell	2.22331e-15	1	0.0528938	0	8.04146e-05	0.0556832	1.17746e-126	2.0495e-82	1.02628e-183	1	9.85621e-44	1	1.31722e-06	3.10709e-25	5.11826e-16	1.14722e-22	0.420019	7.25362e-34	0.544626	0.354138	1.76197e-111	8.93986e-37	7.14786e-48	1	7.56766e-191	3.16073e-130	5.9183e-61	0.000721985	0.00110189	8.20737e-10	9.3463e-35	0.993329	9.6965e-207	0.53859	0.999968	0.95725	0.000129371	8.10334e-20	0.3635	3.52069e-15	6.94464e-17	0.744717	3.24563e-15	1.53585e-288	0.126463	1	4.79495e-05	1	0.387704
CD8-positive, alpha-beta T cell	1.66859e-11	0.985375	0.000154552	1.25841e-199	0.983407	9.70408e-07	6.21831e-141	1.4511e-114	2.50418e-146	0.999896	1.10765e-28	0.999995	0.51954	3.35739e-33	1.27177e-12	2.31827e-17	0.998659	3.5088e-23	0.198865	0.833517	4.60342e-106	2.28051e-44	3.05581e-50	1	1.03023e-157	3.31005e-55	1.29001e-20	3.07894e-05	0.0595555	1.75244e-30	7.73695e-25	0.999996	1.0459e-157	0.504891	0.818354	0.208358	0.000112131	2.20878e-33	0.00175876	1.8455e-06	1.36116e-05	0.162496	0.00336577	4.39583e-220	0.999724	0.999985	5.30486e-06	1	0.99875
epithelial cell of prostate	0.000175295	1	0.00584135	0.52886	0.00625241	0.0178281	3.62365e-30	0.667431	2.07632e-55	1	7.30427e-106	1.92827e-96	1.15946e-06	0.939166	1	0.999959	6.40833e-14	5.31077e-09	1.09564e-08	2.67025e-05	8.923e-63	0.77274	4.04647e-17	0.135551	1	0.91638	1	1	1.47917e-18	1.11685e-08	0.000181444	1	3.6463e-137	0.961428	1	9.45735e-05	0.183809	7.54916e-98	7.98385e-06	0.712537	0.288518	8.1636e-86	0.999941	1.40487e-09	1	2.07373e-39	2.25745e-06	1	1
foreskin keratinocyte	0.019993	0.156904	0.0289117	0.0656778	0.999448	2.57643e-05	1.0227e-31	9.60947e-60	2.20521e-109	0.0208567	3.44839e-55	6.48218e-39	0.0761097	5.433e-17	3.77861e-06	0.997188	1.98483e-19	2.62031e-54	0.228761	0.147456	1.85115e-96	9.98285e-39	1.02099e-72	0.906528	1.22981e-08	0.00061498	3.38111e-09	0.532069	1.08963e-25	1.13601e-17	7.53636e-36	0.281885	1.73245e-112	0.818437	0.846865	8.79994e-07	0.853765	4.56708e-34	0.00615416	0.0436203	4.62679e-10	2.34217e-30	0.0835204	6.18357e-22	0.994943	0.131043	1.07011e-18	0.00258105	0.0967967
keratinocyte	0.0035339	3.34205e-24	1.33332e-09	0.259639	0.0533853	7.61446e-11	1.69078e-104	4.7056e-32	7.48546e-174	0.862458	1.17494e-105	2.42524e-21	9.94237e-06	1.24237e-51	1.51282e-10	0.00930443	5.53422e-16	2.23963e-152	4.14156e-07	0.997904	7.10523e-185	3.41431e-59	4.36152e-103	0.998877	0.935423	0.4838	3.57864e-09	1	8.9366e-105	1.63267e-21	4.96361e-66	0.999591	2.46515e-271	0.000481075	0.998848	6.75389e-19	0.000727028	8.49152e-112	0.640504	0.332006	9.68229e-18	4.39574e-47	0.0595939	5.61487e-17	1	1.49331e-05	1.5546e-32	0.999967	0.767423
mononuclear cell	4.03202e-14	1	0.126709	1.79747e-191	2.00438e-09	0.0487992	3.12005e-191	8.96053e-129	1.21076e-55	1	6.06389e-12	1	0.0425633	2.11213e-24	0.999601	0.984132	4.05584e-37	8.31011e-20	0.0928237	2.20931e-17	1.90956e-33	1.92711e-08	2.13535e-42	1	4.38356e-262	5.77174e-173	2.39279e-35	1	2.12897e-10	8.35476e-21	7.87097e-285	1.40466e-07	2.90952e-193	0.583095	1	0.478534	1.04589e-93	0.0240296	0.0135139	6.87003e-08	1.53171e-54	2.01994e-05	0.197485	0	0.999988	1	3.90509e-53	0.999995	0.00010683
CD4-positive, alpha-beta memory T cell	0.000367573	1	1	5.52931e-162	1	0.042183	2.5612e-179	3.02152e-18	1.91064e-84	1	8.01966e-11	0.999997	3.8354e-11	3.49741e-59	1	0.425412	1	3.07755e-05	0.00845468	0.00034479	1.06157e-32	0.000158745	4.68605e-09	0.999981	8.65525e-82	8.36975e-22	1	1	2.93003e-11	5.06935e-08	0.999991	0.858584	7.23275e-154	0.130944	0.999918	0.693565	0.997648	0.00353811	2.98671e-07	0.999988	5.37172e-07	1	0.997456	2.54438e-69	1	1	3.60277e-20	1	1
CD4-positive, CD25-positive, alpha-beta regulatory T cell	0.292382	1	0.0381941	6.73215e-253	0.542565	0.0135962	2.78199e-70	7.73823e-63	2.26157e-120	1	2.24339e-43	0.999998	8.14626e-11	3.73091e-52	2.63098e-17	1.39226e-08	0.960013	1.16876e-27	0.155977	0.621861	1.78264e-110	8.08807e-96	4.22657e-18	0.999227	4.09386e-181	1.26995e-34	7.8042e-06	1.73171e-19	0.00648916	2.23575e-06	1.02406e-32	2.67623e-14	4.66607e-123	0.501144	0.999998	0.977908	0.170668	1.98007e-28	0.000875663	0.000289228	2.83274e-17	0.0742316	1.68345e-19	3.10003e-88	0.0551267	0.999996	7.32445e-10	0.999699	0.902908
foreskin melanocyte	0.50776	0.270941	0.0127503	0.998773	1	0.011292	5.93038e-39	7.20978e-30	8.9629e-80	0.358879	8.63597e-52	2.88151e-27	8.56695e-09	7.13992e-40	2.96834e-09	0.944292	8.73659e-07	9.02845e-31	0.454062	0.0833103	4.39707e-86	7.27073e-64	2.99256e-58	0.000431243	0.00126702	0.987153	1.97591e-16	0.967278	1.38647e-08	2.02726e-06	6.23867e-39	1	4.86811e-83	0.267296	0.7741	0.00998448	0.752821	3.74953e-29	0.794264	1.82351e-07	4.07913e-05	1.63855e-17	0.00103453	0.0421031	0.735833	0.99773	7.6894e-16	0.999993	0.629708
CD8-positive, alpha-beta memory T cell	0.566586	0.997993	0.918997	1.50766e-16	0.98786	0.31258	1.74202e-09	0.457076	2.45121e-10	0.614306	0.119253	0.90698	0.506396	0.000117685	0.973321	0.616309	0.995748	0.0737824	0.393393	0.0642274	0.00585493	0.0210504	2.18036e-07	0.829193	0.000397486	0.000179438	0.911433	0.969309	0.353068	6.16035e-07	0.999435	0.933438	8.3277e-13	0.393393	0.924432	0.889496	0.177777	0.238587	0.0237494	0.467349	0.311633	0.999461	0.794671	4.58025e-06	0.955263	0.962819	0.00470702	0.998783	0.962818
foreskin fibroblast	0.327729	2.53115e-39	0.0297495	0.729241	1	1.34344e-17	9.60219e-136	2.03237e-173	3.61974e-252	0.462841	1.1479e-214	1.65801e-188	0.16356	3.45226e-115	3.48375e-26	7.88348e-09	1.90084e-29	1.93899e-45	0.000399022	1	2.01868e-262	3.63508e-103	3.85305e-276	0.99907	3.45047e-45	2.84278e-10	3.17193e-21	1	9.70927e-29	3.1047e-33	2.03018e-110	1	0	0.00230881	0.149072	2.56619e-07	0.0152813	2.78219e-119	0.155424	0.119115	1.99679e-33	4.79161e-86	0.953987	5.06799e-57	1	0.999073	1.80089e-53	6.807e-06	0.064356
fibroblast of dermis	0.000107339	1	1.78016e-13	4.05093e-20	0.999988	0.00255039	1.99199e-106	7.19418e-119	1.31737e-210	1	4.71054e-113	1.17218e-85	0.378111	1.70896e-79	1	0.976796	2.21746e-16	1.08425e-13	0.0318985	0.989822	1.68356e-49	5.6441e-35	5.35529e-54	1	0.0006438	0.0150755	2.03932e-05	1	1.31508e-15	0.0125092	7.21953e-81	0.983033	0	0.000820749	1	1.7322e-09	0.999997	3.15848e-35	1	0.730862	7.58819e-26	1	0.999995	3.5421e-40	1	2.28461e-76	9.84903e-34	1	0.9307
kidney epithelial cell	0.988221	2.61572e-08	2.50506e-20	0.999989	0.999995	4.94652e-09	2.59856e-46	1.42169e-127	5.94317e-28	0.288978	2.64631e-32	0.0209698	0.065036	5.50696e-30	4.836e-05	0.0146862	3.48827e-05	2.16413e-13	3.47515e-06	1	9.71658e-47	3.65946e-38	2.28305e-62	0.999996	4.42645e-11	0.000541155	9.6822e-19	0.941595	2.48609e-11	5.23248e-07	3.28666e-87	0.999893	1.56715e-44	3.47515e-06	1.60463e-09	0.123956	0.0736355	3.00545e-26	0.710341	0.94829	1.51322e-16	3.73735e-14	0.309506	0.013849	1	0.449711	3.472e-36	0.170277	2.49694e-06
choroid plexus epithelial cell	0.998275	0.999996	0.486468	0.998521	0.965051	0.0269072	1.38158e-46	0.815251	7.34147e-52	0.999958	1.18385e-27	0.00411599	0.00176049	1.43377e-38	0.712621	0.498293	1.56327e-25	2.9285e-14	0.0595873	0.9818	4.37694e-41	1.92272e-15	1.35822e-29	1	0.490707	0.96816	0.520471	1	2.00911e-25	1.14474e-08	0.926993	0.999984	9.6106e-64	0.0595873	0.994802	1.45944e-08	0.984153	4.1116e-10	0.442844	0.905872	7.52318e-21	0.997863	0.878637	1	0.999999	0.999378	9.56206e-19	1	0.996712
fibroblast of mammary gland	0.999256	1	0.636698	0.999702	0.999991	0.0229483	7.14062e-32	0.950619	1.31182e-48	0.999841	2.31712e-28	8.65964e-10	0.0018339	2.71637e-35	0.942195	0.46532	2.15964e-32	2.29847e-08	0.051654	0.999998	4.79043e-39	4.818e-15	6.7108e-27	1	0.999953	0.999993	0.69605	1	5.25111e-14	7.93244e-06	0.987001	0.999975	4.97687e-87	0.051654	0.993114	5.16794e-05	0.981969	1.20824e-09	0.979258	0.999691	5.25852e-16	1	0.859214	0.999998	0.999998	0.999118	1.75079e-18	1	0.999118
fibroblast of upper leg skin	0.998678	0.999997	0.995524	0.999725	0.999889	0.0292382	2.54973e-50	0.849848	8.89911e-33	0.999936	8.91988e-19	0.991332	0.00118326	5.8274e-31	0.999416	0.517054	2.9287e-20	1.49135e-08	0.0642283	1	9.51045e-33	3.589e-19	1.49305e-41	1	1	0.999999	0.599263	1	8.15947e-09	1.31678e-06	2.83826e-15	0.999989	1.98769e-71	0.061716	0.99604	0.00718096	0.988059	2.12276e-08	0.226964	0.998941	1.97356e-14	1	0.887526	1	0.999999	0.999536	0.00311365	1	0.999512
brain microvascular endothelial cell	0.999316	1	0.529614	0.999916	0.999987	0.0225712	2.18582e-45	0.887503	2.19172e-32	0.996132	1.60548e-24	0.000199214	0.00226178	6.92916e-46	0.99966	0.459696	4.59579e-29	1.18906e-05	0.0508219	0.995119	1.55999e-40	1.45193e-12	2.00834e-29	1	0.992101	0.982398	0.651958	1	2.72384e-14	2.1867e-06	0.454313	0.999964	2.79562e-57	0.0508219	0.992605	1.05636e-07	0.980346	4.11753e-10	0.095777	0.966426	8.2975e-21	0.999998	0.85404	1	0.99992	0.99895	2.20316e-18	1	0.99894
cardiac fibroblast	0.999127	1	0.994116	0.999939	0.999398	0.00723199	2.65603e-52	0.774176	4.36946e-35	0.99993	1.45249e-15	1.01212e-08	2.57584e-05	5.87481e-37	0.992876	0.374885	9.45168e-51	3.11945e-09	0.0209027	0.023171	5.76296e-37	2.00654e-16	2.08091e-34	0.999405	0.997259	0.957601	0.097129	1	2.14685e-13	1.2358e-07	0.196121	0.99999	9.00923e-87	0.0209027	0.99419	1.64331e-08	0.806788	9.42799e-07	0.00639458	0.986984	6.11929e-20	1	0.834284	1	1	0.99943	1.21889e-25	1	0.999398
fibroblast of pedal digit skin	0.997149	1	0.601533	0.99417	0.998205	0.018458	6.87798e-43	0.969354	1.04364e-30	0.999809	1.02616e-10	0.98259	4.77601e-05	1.63893e-50	0.94394	0.424051	2.84976e-06	5.73467e-06	0.0424983	0.975442	2.04649e-39	5.81221e-11	3.04785e-36	0.999916	0.912811	0.99998	0.035195	1	2.56185e-12	4.3885e-08	0.000167305	0.999967	2.5584e-72	0.0424983	0.990657	0.000833396	0.976726	9.63219e-05	0.295514	0.996851	7.60063e-13	1	0.833513	1	1	0.998868	4.73071e-08	1	0.998763
retinal pigment epithelial cell	0.999715	1	0.999895	0.490772	0.841228	0.0272142	8.02381e-58	0.0388384	1.71898e-32	0.952713	1.11632e-14	0.989132	0.00450995	1.17208e-34	0.971383	0.498589	4.13208e-31	2.50761e-17	0.0601245	0.999903	5.71848e-35	1.01892e-16	1.1331e-22	0.999803	1	0.976674	0.424209	1	9.15924e-17	4.54995e-07	0.272708	0.999979	1.91505e-40	0.0601245	0.994355	0.00295314	0.985277	0.0024823	0.444092	0.0163521	9.12706e-14	1	0.877446	1	1	0.999302	2.50888e-29	1	0.445059
astrocyte of the spinal cord	0.999724	0.999999	0.470368	0.999996	0.999871	0.017601	1.12419e-38	0.278389	2.16563e-42	0.950069	2.19676e-27	0.97801	0.000464261	3.12036e-38	0.98961	0.409346	5.47527e-24	8.86332e-09	0.0405671	0.999987	1.15805e-52	3.29489e-12	1.79578e-21	1	0.999982	0.998336	0.539531	1	1.01539e-25	0.000754248	0.354243	0.999922	1.60193e-41	0.0405671	0.987913	1.69772e-05	0.971239	3.48318e-14	0.0605623	0.995465	1.66437e-24	0.999998	0.81817	1	0.999991	0.998169	2.72606e-14	1	0.891965
mammary epithelial cell	0.984093	4.151e-13	1.13481e-29	0.0475375	1	3.3437e-13	4.52315e-75	1.4374e-15	6.17259e-134	0.999713	6.46009e-54	0.152485	6.01235e-06	7.06097e-28	0.991703	0.682761	7.17983e-40	1.02114e-31	2.68842e-11	6.98858e-17	2.90762e-52	8.79971e-19	6.09061e-32	0.994096	0.955528	0.89609	0.214147	0.378349	2.97115e-83	1.81504e-07	7.73021e-30	1	6.94252e-166	0.0217207	0.745185	1.14384e-12	0.0377438	4.90196e-71	0.0958961	0.843272	2.10401e-13	0.00232959	0.249294	1.22387e-05	0.994131	2.88406e-28	6.99742e-30	1	0.794816
fibroblast of the aortic adventitia	0.999719	1	0.0165353	0.998678	0.999997	0.0522587	4.46812e-34	0.256978	8.94001e-56	0.997966	2.44577e-22	0.997141	0.0095637	1.89241e-21	0.950419	0.644355	8.08204e-24	5.34572e-11	0.107415	0.0114999	7.90232e-42	3.10371e-16	8.25469e-31	0.999952	0.999213	0.999989	0.304671	1	4.02561e-19	4.95951e-07	0.0066975	0.999998	1.46407e-72	0.107415	0.998708	6.67065e-10	0.215633	7.1755e-29	0.0399253	0.714706	1.86213e-28	1	0.943474	1	0.999996	0.999892	5.37733e-14	1	0.985116
skeletal muscle cell	0.99991	1	0.751457	0.998655	0.979755	0.0328122	1.87295e-37	0.819741	8.10897e-44	0.84078	2.96086e-22	0.00355494	0.0114688	9.08585e-36	0.991263	0.53589	5.40244e-25	5.51926e-13	0.0709572	1	6.4232e-30	4.42357e-12	6.4063e-39	1	1	1	0.326847	1	1.33525e-12	9.43989e-09	0.00755059	0.999982	1.09392e-70	0.0709572	0.99557	4.28635e-05	0.988254	2.37166e-08	0.190971	0.999987	7.58337e-13	1	0.895618	1	1	0.999454	5.32522e-09	1	0.999454
fibroblast of gingiva	0.999363	1	0.0411602	0.999766	0.793962	0.0502678	2.07495e-45	0.974116	1.22523e-49	0.999999	7.98056e-18	0.996419	0.0117396	1.95662e-28	0.981634	0.632055	2.99699e-28	4.18745e-12	0.103617	0.949441	2.28278e-35	3.24303e-13	2.6634e-31	0.991762	0.99999	1	0.00544979	1	3.19666e-17	6.5671e-08	0.00461584	0.999996	1.2406e-63	0.103617	0.99832	9.869e-08	0.994532	6.50424e-08	0.477743	0.999829	1.75539e-15	1	0.937706	1	0.999964	0.999839	1.10722e-13	1	0.999839
bronchial epithelial cell	0.999169	0.939245	0.99024	0.0208606	1	2.53768e-05	2.13397e-43	5.7916e-187	5.2083e-88	0.0946851	2.5845e-52	0.000156162	0.000444911	3.58423e-46	3.39882e-21	0.213515	0.572704	8.89856e-50	9.74145e-05	1	1.94241e-112	2.86045e-46	9.36905e-95	1	0.00162253	0.27173	3.33193e-11	0.955683	6.96216e-10	1.34532e-14	1.31478e-51	0.992029	9.52446e-127	0.000434321	0.212957	7.35124e-06	0.26618	3.6783e-37	4.76207e-06	1.27958e-07	1.27049e-14	1.13244e-57	0.559528	1.76228e-61	0.999979	0.837871	6.29489e-17	0.999727	0.0025392
astrocyte of the cerebellum	0.99992	1	0.999999	1	0.998582	0.0279121	1.9499e-36	0.0725735	1.65546e-35	0.749085	1.15205e-14	0.988818	0.000103454	4.10024e-34	0.999797	0.50172	4.53271e-35	1.33341e-07	0.0614264	1	4.47508e-28	2.21049e-17	6.3927e-19	0.994607	0.999979	0.999985	0.661149	1	3.94896e-22	0.000232951	0.0656505	0.999974	1.63038e-43	0.0614264	0.994604	0.027408	0.984941	5.29332e-10	0.476451	0.998717	4.09504e-23	1	0.877765	1	1	0.999235	8.98667e-14	1	0.710216
fibroblast of pulmonary artery	0.999593	1	0.372408	0.994724	0.999932	0.0332642	6.7068e-30	0.452139	1.6164e-48	0.971395	1.51102e-16	0.865891	0.000521201	1.00181e-31	0.959813	0.537865	7.98861e-43	8.95111e-09	0.0717886	5.03365e-05	4.28396e-38	8.77382e-15	1.40798e-23	0.998544	0.934058	0.935883	0.988001	1	7.47998e-10	0.00272456	0.912762	0.999981	4.46583e-93	0.0717886	0.995875	7.27129e-11	0.436184	6.06115e-18	0.197395	0.999236	6.57165e-23	1	0.893702	0.999997	0.999543	0.999435	3.16664e-16	1	0.999434
hepatocyte	0.516366	1	0.999397	1.44809e-29	1	2.26801e-23	4.01733e-58	3.98373e-164	4.54075e-118	1	2.30891e-96	1	3.30759e-24	1.01796e-73	0.349074	0.175564	5.55994e-37	1.12939e-28	0.0632493	0.999901	4.42355e-37	1.90743e-69	3.35763e-45	0.999957	0.000380483	0.999886	7.51771e-05	0.999994	8.37027e-42	3.84459e-06	7.29417e-114	1	3.55819e-132	0.0797256	0.999995	0.00017813	0.999937	7.30797e-156	1	0.508055	1.06193e-48	0.000348414	0.996034	2.90915e-23	1	5.50905e-06	9.92799e-199	0.998297	0.0043648
fibroblast of skin of abdomen	0.999966	1	0.0184291	0.999562	0.995491	0.0451434	1.57258e-37	0.570677	3.10876e-47	1	1.46629e-23	0.95593	0.0258139	4.84593e-39	0.998906	0.609237	3.98332e-19	2.12428e-06	0.0943163	0.989834	3.73388e-33	4.22328e-16	4.18939e-28	0.999979	0.999781	1	0.930221	1	2.77316e-11	1.1149e-06	0.0213866	0.999996	9.06016e-90	0.0943163	0.998092	8.36385e-08	0.99398	6.11384e-11	0.423569	0.998063	8.22848e-10	1	0.92971	1	1	0.999796	8.34198e-10	1	0.647656
epithelial cell of esophagus	0.999918	0.999999	0.802385	0.303394	0.990292	0.000312516	1.75547e-49	0.227733	4.82542e-45	0.0962648	1.1946e-15	0.98842	0.00179127	3.24758e-39	0.99971	0.488905	9.81632e-22	3.79759e-27	0.0575738	0.999998	6.8349e-41	2.63097e-12	1.40136e-29	0.900349	0.998149	0.848746	0.987861	1	7.46811e-16	9.59366e-06	2.66451e-29	0.999978	2.07834e-44	0.0575738	0.993962	6.52239e-09	0.558575	2.16343e-06	0.00153869	0.924927	1.64806e-11	1	0.872271	1	0.999919	0.999249	1.20394e-21	1	0.999249
cardiac muscle cell	0.983651	0.838257	1	1.08442e-32	0.327528	0.0549027	5.03288e-68	3.61724e-122	2.45416e-126	0.999517	1.77224e-99	0.115303	2.00534e-55	3.52672e-95	7.05388e-42	0.945811	7.02546e-08	3.56663e-45	0.210419	0.00293342	1.41091e-173	2.31465e-148	2.15559e-71	0.0014274	5.81186e-16	0.651477	0.333976	0.799507	1.05892e-24	0.0807187	1.24134e-145	1	9.35351e-181	0.228174	0.763289	0.84181	0.999991	9.8461e-153	0.815482	1	3.2125e-47	1.90734e-131	0.580949	2.72913e-61	0.242042	0.866069	8.51992e-47	1	0.152289
epithelial cell of proximal tubule	0.999995	0.999991	0.991449	0.422542	0.578154	0.0444641	3.16283e-40	0.075647	4.27176e-65	0.999995	6.28941e-13	0.99789	0.0947694	1.41089e-36	0.306588	0.690587	2.71572e-18	5.02567e-27	0.131055	0.447809	1.83601e-29	2.79424e-26	7.85537e-22	1	0.999633	0.433256	1	1	6.73243e-18	0.080043	9.33991e-51	0.999998	5.92599e-97	0.131055	0.999071	8.93139e-07	0.908137	0.000327641	0.000867044	0.0006692	7.66504e-22	0.999679	0.956064	0.997876	0.999829	0.999915	2.59525e-22	1	0.999915
osteoblast	0.996212	0.099678	2.66258e-20	7.6542e-24	0.0231077	0.00357724	5.64152e-93	8.75741e-139	0	1	1.18413e-266	6.81703e-217	0.99975	4.5442e-38	5.22551e-14	0.999953	7.86192e-09	5.72227e-55	0.182568	8.46975e-55	4.69289e-121	4.60289e-87	9.3813e-66	0.00166442	8.92285e-52	8.96961e-08	0.002059	0.789983	9.94152e-47	0.0993888	6.55024e-95	0.0066352	0	0.496099	0.678589	5.03775e-06	0.0260474	1.02954e-247	1	0.248626	1.44642e-31	8.38685e-57	0.179387	2.23634e-36	0.999982	9.42759e-53	1.6256e-39	0.000429896	0.784376
CD14-positive monocyte	0.191915	1	0.00815687	9.85226e-66	0.578415	1.72716e-06	5.64935e-274	4.69114e-156	1.86301e-286	1	6.54776e-125	0.991772	0.774325	2.74023e-79	6.56798e-36	0.0570922	3.01566e-142	1.20248e-144	0.551346	1.39803e-50	0	3.18357e-151	1.23114e-163	1	0	4.1123e-221	2.87305e-66	0.000501378	7.75208e-46	1.50271e-22	0	0.000217241	0	0.882645	1	2.57393e-29	1.41405e-227	8.60677e-153	0.00936424	3.64632e-54	8.1891e-85	2.75738e-120	6.39204e-37	0	0.952917	1	7.03077e-126	1	0.603153
astrocyte	1	1	1.29386e-12	0.999935	1	0.0806263	3.72044e-88	0.999999	3.03149e-179	0.998356	3.48814e-78	1.2024e-117	0.187528	2.98799e-51	1	0.999041	9.98796e-12	5.60685e-20	0.144824	0.578915	4.42548e-44	6.33714e-43	2.94506e-43	1	1	0.999998	0.990937	3.04574e-07	1.42867e-27	0.999239	0.00581795	1	1.01921e-301	0.49083	1	0.00021146	0.999551	3.27684e-26	0.999994	0.988634	3.18852e-37	0.999997	0.999181	1	1	1	3.82944e-28	1	1
fibroblast of lung	1	0.728485	1.86737e-08	2.87528e-11	0.993394	2.33847e-10	3.4353e-247	1.62574e-131	0	1	2.12141e-216	7.05168e-33	0.0117376	4.46699e-170	0.0211854	0.374903	5.86014e-46	9.91207e-37	6.01012e-05	1	2.64731e-213	3.96781e-119	3.42489e-194	1	4.0991e-29	4.60336e-16	1.67562e-10	1	2.55384e-45	4.46476e-14	1.20362e-61	0.986853	0	0.000375861	0.0376303	1.30599e-19	1	3.4882e-106	0.999498	0.680489	1.44125e-49	1.25087e-17	0.995973	9.83681e-35	1	1	8.81041e-103	1.08796e-06	0.915041
fibroblast of arm	0.0405471	1	9.5372e-44	8.26196e-37	0.999619	0.00130685	1.08178e-103	2.66177e-220	0	1	1.33269e-192	7.58469e-07	0.0255482	3.12061e-72	1.99309e-10	1	8.38973e-11	1.80068e-36	1.75228e-08	7.08515e-101	2.55976e-126	3.46162e-69	1.44949e-37	0.995273	6.13494e-61	6.06672e-17	3.13586e-28	1.9258e-06	5.59316e-19	4.03256e-18	4.11222e-92	1.09656e-08	0	0.973211	0.999978	2.6745e-09	0.0925943	5.98729e-130	1	1	2.78328e-38	0.725567	1.00039e-06	2.2955e-167	4.51298e-05	2.45314e-70	2.17629e-32	0.104441	0.997697
B cell	0.999997	1	5.21409e-07	0	8.90412e-148	0.00973077	0	4.69454e-245	0	1	4.67392e-99	1	0.0141303	1.3241e-146	0.114464	0.916991	1	3.20255e-78	0.0167272	5.77728e-22	5.44011e-232	8.19e-111	1.29083e-208	1	0	0	5.01192e-54	1	5.67684e-42	1.34601e-12	7.02284e-127	0.135524	0	0.492288	1	0.990132	4.59674e-10	4.50733e-37	0.296421	1	7.00986e-64	0.000261691	9.31979e-42	0	1	1	6.20339e-41	1	0.971001
neural cell	0.999999	1	0.0833025	1.80883e-06	1	0.000503203	1.54675e-97	2.43025e-119	8.01794e-14	6.14421e-51	3.63632e-12	1	2.24889e-105	1.19008e-49	0.00667655	0.888542	0.0836735	1.64967e-24	0.00789571	0.701403	1.41492e-61	6.15379e-93	6.88811e-23	1	1	1	0.000713223	1	1.45775e-18	4.12668e-08	2.17663e-67	0.999663	1.34845e-53	0.00700256	0.999971	0.0129108	1	6.24105e-25	1	1	1.02057e-26	9.33426e-07	4.16726e-08	8.61695e-55	0.320446	1.10115e-05	3.3825e-53	0.996795	7.39757e-12
smooth muscle cell	1	1	4.21346e-19	6.04241e-114	1	0.089517	4.12674e-79	1.24316e-94	2.26036e-127	1	1.64279e-55	1	9.45201e-37	1.58713e-39	8.63061e-05	0.269418	6.82365e-14	1.89916e-11	3.71358e-17	6.04276e-24	7.65434e-23	5.1213e-92	9.51846e-52	1	7.29439e-20	0.913568	0.0248184	1.12433e-12	1.4855e-71	0.96315	2.4444e-90	1	4.66588e-159	0.713866	0.731288	0.00353501	0.85724	1.12529e-36	0.918993	1	1.16142e-45	0.999999	0.11894	4.82188e-09	0.284138	0.972664	6.7986e-126	0.0560156	0.0122596
neuron	1	3.39588e-17	0.999256	1.21586e-40	1	0.669176	7.66591e-25	4.53408e-64	1.81433e-148	1.52348e-05	2.98569e-77	3.69999e-12	0.00320452	3.33324e-09	4.00711e-46	0.941377	0.00101086	3.75257e-20	0.862432	0.999997	4.92903e-248	6.06884e-136	7.76152e-46	1	6.726e-20	6.11565e-30	8.83499e-16	0.999934	0.622273	0.778301	1.65871e-78	0.999967	3.57619e-140	0.840045	0.00738542	0.999977	0.00281547	5.60359e-61	0.830457	0.465577	2.28913e-11	1.51849e-42	0.84394	0.0285627	0.705728	6.14206e-06	7.24314e-27	0.233686	0.000102902
neutrophil	1	1	9.08912e-23	2.05237e-43	1	0.0083504	2.19553e-242	1.03438e-162	0	1	1.09053e-259	0.999935	0.608041	3.85904e-197	2.78274e-70	0.00709984	6.77636e-63	1.88359e-135	0.0131275	2.96013e-207	0	1.34623e-229	2.50009e-83	0.999995	0	0	1.01424e-140	0.971423	0.00467647	2.46714e-98	0	0.999931	0	0.999928	1	1.19146e-80	2.27517e-255	2.5092e-207	6.39209e-40	3.18029e-164	9.18391e-113	1.66913e-16	7.32034e-31	0	0.0076676	1	9.18575e-159	0.0155426	8.85486e-10
[truncated: 126 more columns]

## Sheet: CellCompInteractions
Interactor A	Interactor B
astrocyte	B cell
astrocyte	brain microvascular endothelial cell
astrocyte	CD14-positive monocyte
astrocyte	CD4-positive helper T cell
astrocyte	CD4-positive, alpha-beta memory T cell
astrocyte	CD4-positive, CD25-positive, alpha-beta regulatory T cell
astrocyte	CD8-positive, alpha-beta T cell
astrocyte	choroid plexus epithelial cell
astrocyte	mononuclear cell
astrocyte	natural killer cell
astrocyte	neural cell
astrocyte	neuron
astrocyte	neutrophil
astrocyte	T-cell
astrocyte	astrocyte of the cerebellum
astrocyte	astrocyte of the spinal cord
astrocyte	CD8-positive, alpha-beta memory T cell
astrocyte of the cerebellum	fibroblast of dermis
astrocyte of the cerebellum	CD8-positive, alpha-beta memory T cell
astrocyte of the spinal cord	fibroblast of dermis
astrocyte of the spinal cord	CD8-positive, alpha-beta memory T cell
B cell	brain microvascular endothelial cell
B cell	bronchial epithelial cell
B cell	cardiac fibroblast
B cell	cardiac muscle cell
B cell	CD14-positive monocyte
B cell	CD4-positive helper T cell
B cell	CD4-positive, alpha-beta memory T cell
B cell	CD4-positive, CD25-positive, alpha-beta regulatory T cell
B cell	CD8-positive, alpha-beta T cell
B cell	choroid plexus epithelial cell
B cell	epithelial cell of esophagus
B cell	epithelial cell of prostate
B cell	epithelial cell of proximal tubule
B cell	fibroblast of arm
B cell	fibroblast of gingiva
B cell	fibroblast of lung
B cell	fibroblast of mammary gland
B cell	fibroblast of pedal digit skin
B cell	fibroblast of pulmonary artery
B cell	fibroblast of skin of abdomen
B cell	fibroblast of the aortic adventitia
B cell	fibroblast of upper leg skin
B cell	foreskin fibroblast
B cell	foreskin keratinocyte
B cell	foreskin melanocyte
B cell	hepatocyte
B cell	keratinocyte
B cell	kidney epithelial cell
B cell	mammary epithelial cell
B cell	mononuclear cell
B cell	natural killer cell
B cell	neural cell
B cell	neuron
B cell	neutrophil
B cell	osteoblast
B cell	retinal pigment epithelial cell
B cell	skeletal muscle cell
B cell	smooth muscle cell
B cell	T-cell
B cell	astrocyte of the cerebellum
B cell	astrocyte of the spinal cord
B cell	fibroblast of dermis
B cell	CD8-positive, alpha-beta memory T cell
brain microvascular endothelial cell	CD14-positive monocyte
brain microvascular endothelial cell	CD4-positive helper T cell
brain microvascular endothelial cell	CD4-positive, alpha-beta memory T cell
brain microvascular endothelial cell	CD4-positive, CD25-positive, alpha-beta regulatory T cell
brain microvascular endothelial cell	CD8-positive, alpha-beta T cell
brain microvascular endothelial cell	choroid plexus epithelial cell
brain microvascular endothelial cell	mononuclear cell
brain microvascular endothelial cell	natural killer cell
brain microvascular endothelial cell	neural cell
brain microvascular endothelial cell	neuron
brain microvascular endothelial cell	neutrophil
brain microvascular endothelial cell	retinal pigment epithelial cell
brain microvascular endothelial cell	T-cell
brain microvascular endothelial cell	astrocyte of the cerebellum
brain microvascular endothelial cell	astrocyte of the spinal cord
brain microvascular endothelial cell	CD8-positive, alpha-beta memory T cell
bronchial epithelial cell	CD14-positive monocyte
bronchial epithelial cell	CD4-positive helper T cell
bronchial epithelial cell	CD4-positive, alpha-beta memory T cell
bronchial epithelial cell	CD4-positive, CD25-positive, alpha-beta regulatory T cell
bronchial epithelial cell	CD8-positive, alpha-beta T cell
bronchial epithelial cell	fibroblast of lung
bronchial epithelial cell	mononuclear cell
bronchial epithelial cell	natural killer cell
bronchial epithelial cell	neural cell
bronchial epithelial cell	neuron
bronchial epithelial cell	neutrophil
bronchial epithelial cell	retinal pigment epithelial cell
bronchial epithelial cell	smooth muscle cell
bronchial epithelial cell	T-cell
bronchial epithelial cell	CD8-positive, alpha-beta memory T cell
cardiac fibroblast	cardiac muscle cell
cardiac fibroblast	CD14-positive monocyte
cardiac fibroblast	CD4-positive helper T cell
cardiac fibroblast	CD4-positive, alpha-beta memory T cell
cardiac fibroblast	CD4-positive, CD25-positive, alpha-beta regulatory T cell
cardiac fibroblast	CD8-positive, alpha-beta T cell
cardiac fibroblast	fibroblast of pulmonary artery
cardiac fibroblast	fibroblast of the aortic adventitia
cardiac fibroblast	foreskin keratinocyte
cardiac fibroblast	foreskin melanocyte
cardiac fibroblast	mononuclear cell
cardiac fibroblast	natural killer cell
cardiac fibroblast	neural cell
cardiac fibroblast	neuron
cardiac fibroblast	neutrophil
cardiac fibroblast	T-cell
cardiac fibroblast	CD8-positive, alpha-beta memory T cell
cardiac muscle cell	CD14-positive monocyte
cardiac muscle cell	CD4-positive helper T cell
cardiac muscle cell	CD4-positive, alpha-beta memory T cell
cardiac muscle cell	CD4-positive, CD25-positive, alpha-beta regulatory T cell
cardiac muscle cell	CD8-positive, alpha-beta T cell
cardiac muscle cell	fibroblast of pulmonary artery
cardiac muscle cell	fibroblast of the aortic adventitia
cardiac muscle cell	mononuclear cell
cardiac muscle cell	natural killer cell
cardiac muscle cell	neural cell
cardiac muscle cell	neuron
cardiac muscle cell	neutrophil
cardiac muscle cell	T-cell
cardiac muscle cell	CD8-positive, alpha-beta memory T cell
CD14-positive monocyte	CD4-positive helper T cell
CD14-positive monocyte	CD4-positive, alpha-beta memory T cell
CD14-positive monocyte	CD4-positive, CD25-positive, alpha-beta regulatory T cell
CD14-positive monocyte	CD8-positive, alpha-beta T cell
CD14-positive monocyte	choroid plexus epithelial cell
CD14-positive monocyte	epithelial cell of esophagus
CD14-positive monocyte	epithelial cell of prostate
CD14-positive monocyte	epithelial cell of proximal tubule
CD14-positive monocyte	fibroblast of arm
CD14-positive monocyte	fibroblast of gingiva
CD14-positive monocyte	fibroblast of lung
CD14-positive monocyte	fibroblast of mammary gland
CD14-positive monocyte	fibroblast of pedal digit skin
CD14-positive monocyte	fibroblast of pulmonary artery
CD14-positive monocyte	fibroblast of skin of abdomen
CD14-positive monocyte	fibroblast of the aortic adventitia
CD14-positive monocyte	fibroblast of upper leg skin
CD14-positive monocyte	foreskin fibroblast
CD14-positive monocyte	foreskin keratinocyte
CD14-positive monocyte	foreskin melanocyte
CD14-positive monocyte	hepatocyte
CD14-positive monocyte	keratinocyte
CD14-positive monocyte	kidney epithelial cell
CD14-positive monocyte	mammary epithelial cell
CD14-positive monocyte	mononuclear cell
CD14-positive monocyte	natural killer cell
CD14-positive monocyte	neural cell
CD14-positive monocyte	neuron
CD14-positive monocyte	neutrophil
CD14-positive monocyte	osteoblast
CD14-positive monocyte	retinal pigment epithelial cell
CD14-positive monocyte	skeletal muscle cell
CD14-positive monocyte	smooth muscle cell
CD14-positive monocyte	T-cell
CD14-positive monocyte	astrocyte of the cerebellum
CD14-positive monocyte	astrocyte of the spinal cord
CD14-positive monocyte	fibroblast of dermis
CD14-positive monocyte	CD8-positive, alpha-beta memory T cell
CD4-positive helper T cell	CD4-positive, alpha-beta memory T cell
CD4-positive helper T cell	CD4-positive, CD25-positive, alpha-beta regulatory T cell
CD4-positive helper T cell	CD8-positive, alpha-beta T cell
CD4-positive helper T cell	choroid plexus epithelial cell
CD4-positive helper T cell	epithelial cell of esophagus
CD4-positive helper T cell	epithelial cell of prostate
CD4-positive helper T cell	epithelial cell of proximal tubule
CD4-positive helper T cell	fibroblast of arm
CD4-positive helper T cell	fibroblast of gingiva
CD4-positive helper T cell	fibroblast of lung
CD4-positive helper T cell	fibroblast of mammary gland
CD4-positive helper T cell	fibroblast of pedal digit skin
CD4-positive helper T cell	fibroblast of pulmonary artery
CD4-positive helper T cell	fibroblast of skin of abdomen
CD4-positive helper T cell	fibroblast of the aortic adventitia
CD4-positive helper T cell	fibroblast of upper leg skin
CD4-positive helper T cell	foreskin fibroblast
CD4-positive helper T cell	foreskin keratinocyte
CD4-positive helper T cell	foreskin melanocyte
CD4-positive helper T cell	hepatocyte
CD4-positive helper T cell	keratinocyte
CD4-positive helper T cell	kidney epithelial cell
CD4-positive helper T cell	mammary epithelial cell
CD4-positive helper T cell	mononuclear cell
CD4-positive helper T cell	natural killer cell
CD4-positive helper T cell	neural cell
CD4-positive helper T cell	neuron
CD4-positive helper T cell	neutrophil
CD4-positive helper T cell	osteoblast
CD4-positive helper T cell	retinal pigment epithelial cell
CD4-positive helper T cell	skeletal muscle cell
CD4-positive helper T cell	smooth muscle cell
CD4-positive helper T cell	T-cell
CD4-positive helper T cell	astrocyte of the cerebellum
CD4-positive helper T cell	astrocyte of the spinal cord
CD4-positive helper T cell	fibroblast of dermis
CD4-positive helper T cell	CD8-positive, alpha-beta memory T cell
CD4-positive, alpha-beta memory T cell	CD4-positive, CD25-positive, alpha-beta regulatory T cell
CD4-positive, alpha-beta memory T cell	CD8-positive, alpha-beta T cell
CD4-positive, alpha-beta memory T cell	choroid plexus epithelial cell
CD4-positive, alpha-beta memory T cell	epithelial cell of esophagus
CD4-positive, alpha-beta memory T cell	epithelial cell of prostate
CD4-positive, alpha-beta memory T cell	epithelial cell of proximal tubule
CD4-positive, alpha-beta memory T cell	fibroblast of arm
CD4-positive, alpha-beta memory T cell	fibroblast of gingiva
CD4-positive, alpha-beta memory T cell	fibroblast of lung
CD4-positive, alpha-beta memory T cell	fibroblast of mammary gland
CD4-positive, alpha-beta memory T cell	fibroblast of pedal digit skin
CD4-positive, alpha-beta memory T cell	fibroblast of pulmonary artery
CD4-positive, alpha-beta memory T cell	fibroblast of skin of abdomen
CD4-positive, alpha-beta memory T cell	fibroblast of the aortic adventitia
CD4-positive, alpha-beta memory T cell	fibroblast of upper leg skin
CD4-positive, alpha-beta memory T cell	foreskin fibroblast
CD4-positive, alpha-beta memory T cell	foreskin keratinocyte
CD4-positive, alpha-beta memory T cell	foreskin melanocyte
CD4-positive, alpha-beta memory T cell	hepatocyte
CD4-positive, alpha-beta memory T cell	keratinocyte
CD4-positive, alpha-beta memory T cell	kidney epithelial cell
CD4-positive, alpha-beta memory T cell	mammary epithelial cell
CD4-positive, alpha-beta memory T cell	mononuclear cell
CD4-positive, alpha-beta memory T cell	natural killer cell
CD4-positive, alpha-beta memory T cell	neural cell
CD4-positive, alpha-beta memory T cell	neuron
CD4-positive, alpha-beta memory T cell	neutrophil
CD4-positive, alpha-beta memory T cell	osteoblast
CD4-positive, alpha-beta memory T cell	retinal pigment epithelial cell
CD4-positive, alpha-beta memory T cell	skeletal muscle cell
CD4-positive, alpha-beta memory T cell	smooth muscle cell
CD4-positive, alpha-beta memory T cell	T-cell
CD4-positive, alpha-beta memory T cell	astrocyte of the cerebellum
CD4-positive, alpha-beta memory T cell	astrocyte of the spinal cord
CD4-positive, alpha-beta memory T cell	fibroblast of dermis
CD4-positive, alpha-beta memory T cell	CD8-positive, alpha-beta memory T cell
CD4-positive, CD25-positive, alpha-beta regulatory T cell	CD8-positive, alpha-beta T cell
CD4-positive, CD25-positive, alpha-beta regulatory T cell	choroid plexus epithelial cell
CD4-positive, CD25-positive, alpha-beta regulatory T cell	epithelial cell of esophagus
CD4-positive, CD25-positive, alpha-beta regulatory T cell	epithelial cell of prostate
CD4-positive, CD25-positive, alpha-beta regulatory T cell	epithelial cell of proximal tubule
CD4-positive, CD25-positive, alpha-beta regulatory T cell	fibroblast of arm
CD4-positive, CD25-positive, alpha-beta regulatory T cell	fibroblast of gingiva
CD4-positive, CD25-positive, alpha-beta regulatory T cell	fibroblast of lung
CD4-positive, CD25-positive, alpha-beta regulatory T cell	fibroblast of mammary gland
CD4-positive, CD25-positive, alpha-beta regulatory T cell	fibroblast of pedal digit skin
CD4-positive, CD25-positive, alpha-beta regulatory T cell	fibroblast of pulmonary artery
CD4-positive, CD25-positive, alpha-beta regulatory T cell	fibroblast of skin of abdomen
CD4-positive, CD25-positive, alpha-beta regulatory T cell	fibroblast of the aortic adventitia
CD4-positive, CD25-positive, alpha-beta regulatory T cell	fibroblast of upper leg skin
CD4-positive, CD25-positive, alpha-beta regulatory T cell	foreskin fibroblast
CD4-positive, CD25-positive, alpha-beta regulatory T cell	foreskin keratinocyte
CD4-positive, CD25-positive, alpha-beta regulatory T cell	foreskin melanocyte
CD4-positive, CD25-positive, alpha-beta regulatory T cell	hepatocyte
CD4-positive, CD25-positive, alpha-beta regulatory T cell	keratinocyte
CD4-positive, CD25-positive, alpha-beta regulatory T cell	kidney epithelial cell
CD4-positive, CD25-positive, alpha-beta regulatory T cell	mammary epithelial cell
CD4-positive, CD25-positive, alpha-beta regulatory T cell	mononuclear cell
CD4-positive, CD25-positive, alpha-beta regulatory T cell	natural killer cell
CD4-positive, CD25-positive, alpha-beta regulatory T cell	neural cell
CD4-positive, CD25-positive, alpha-beta regulatory T cell	neuron
CD4-positive, CD25-positive, alpha-beta regulatory T cell	neutrophil
CD4-positive, CD25-positive, alpha-beta regulatory T cell	osteoblast
CD4-positive, CD25-positive, alpha-beta regulatory T cell	retinal pigment epithelial cell
CD4-positive, CD25-positive, alpha-beta regulatory T cell	skeletal muscle cell
CD4-positive, CD25-positive, alpha-beta regulatory T cell	smooth muscle cell
CD4-positive, CD25-positive, alpha-beta regulatory T cell	T-cell
CD4-positive, CD25-positive, alpha-beta regulatory T cell	astrocyte of the cerebellum
CD4-positive, CD25-positive, alpha-beta regulatory T cell	astrocyte of the spinal cord
CD4-positive, CD25-positive, alpha-beta regulatory T cell	fibroblast of dermis
CD4-positive, CD25-positive, alpha-beta regulatory T cell	CD8-positive, alpha-beta memory T cell
CD8-positive, alpha-beta T cell	choroid plexus epithelial cell
CD8-positive, alpha-beta T cell	epithelial cell of esophagus
CD8-positive, alpha-beta T cell	epithelial cell of prostate
CD8-positive, alpha-beta T cell	epithelial cell of proximal tubule
CD8-positive, alpha-beta T cell	fibroblast of arm
CD8-positive, alpha-beta T cell	fibroblast of gingiva
CD8-positive, alpha-beta T cell	fibroblast of lung
CD8-positive, alpha-beta T cell	fibroblast of mammary gland
CD8-positive, alpha-beta T cell	fibroblast of pedal digit skin
CD8-positive, alpha-beta T cell	fibroblast of pulmonary artery
CD8-positive, alpha-beta T cell	fibroblast of skin of abdomen
CD8-positive, alpha-beta T cell	fibroblast of the aortic adventitia
CD8-positive, alpha-beta T cell	fibroblast of upper leg skin
CD8-positive, alpha-beta T cell	foreskin fibroblast
CD8-positive, alpha-beta T cell	foreskin keratinocyte
CD8-positive, alpha-beta T cell	foreskin melanocyte
CD8-positive, alpha-beta T cell	hepatocyte
CD8-positive, alpha-beta T cell	keratinocyte
CD8-positive, alpha-beta T cell	kidney epithelial cell
CD8-positive, alpha-beta T cell	mammary epithelial cell
CD8-positive, alpha-beta T cell	mononuclear cell
CD8-positive, alpha-beta T cell	natural killer cell
CD8-positive, alpha-beta T cell	neural cell
CD8-positive, alpha-beta T cell	neuron
CD8-positive, alpha-beta T cell	neutrophil
CD8-positive, alpha-beta T cell	osteoblast
CD8-positive, alpha-beta T cell	retinal pigment epithelial cell
CD8-positive, alpha-beta T cell	skeletal muscle cell
CD8-positive, alpha-beta T cell	smooth muscle cell
CD8-positive, alpha-beta T cell	T-cell
CD8-positive, alpha-beta T cell	astrocyte of the cerebellum
CD8-positive, alpha-beta T cell	astrocyte of the spinal cord
CD8-positive, alpha-beta T cell	fibroblast of dermis
CD8-positive, alpha-beta T cell	CD8-positive, alpha-beta memory T cell
choroid plexus epithelial cell	mononuclear cell
choroid plexus epithelial cell	natural killer cell
choroid plexus epithelial cell	neural cell
choroid plexus epithelial cell	neuron
choroid plexus epithelial cell	neutrophil
choroid plexus epithelial cell	T-cell
choroid plexus epithelial cell	astrocyte of the cerebellum
choroid plexus epithelial cell	astrocyte of the spinal cord
choroid plexus epithelial cell	CD8-positive, alpha-beta memory T cell
epithelial cell of esophagus	mononuclear cell
epithelial cell of esophagus	natural killer cell
epithelial cell of esophagus	neural cell
epithelial cell of esophagus	neuron
epithelial cell of esophagus	neutrophil
epithelial cell of esophagus	smooth muscle cell
epithelial cell of esophagus	T-cell
epithelial cell of esophagus	CD8-positive, alpha-beta memory T cell
epithelial cell of prostate	mononuclear cell
epithelial cell of prostate	natural killer cell
epithelial cell of prostate	neural cell
epithelial cell of prostate	neuron
epithelial cell of prostate	neutrophil
epithelial cell of prostate	smooth muscle cell
epithelial cell of prostate	T-cell
epithelial cell of prostate	CD8-positive, alpha-beta memory T cell
epithelial cell of proximal tubule	kidney epithelial cell
epithelial cell of proximal tubule	mammary epithelial cell
epithelial cell of proximal tubule	mononuclear cell
epithelial cell of proximal tubule	natural killer cell
epithelial cell of proximal tubule	neural cell
epithelial cell of proximal tubule	neutrophil
epithelial cell of proximal tubule	T-cell
epithelial cell of proximal tubule	CD8-positive, alpha-beta memory T cell
fibroblast of arm	keratinocyte
fibroblast of arm	mononuclear cell
fibroblast of arm	natural killer cell
fibroblast of arm	neural cell
fibroblast of arm	neuron
fibroblast of arm	neutrophil
fibroblast of arm	smooth muscle cell
fibroblast of arm	T-cell
fibroblast of arm	fibroblast of dermis
fibroblast of arm	CD8-positive, alpha-beta memory T cell
fibroblast of dermis	CD8-positive, alpha-beta memory T cell
fibroblast of gingiva	mononuclear cell
fibroblast of gingiva	natural killer cell
fibroblast of gingiva	neural cell
fibroblast of gingiva	neuron
fibroblast of gingiva	neutrophil
fibroblast of gingiva	T-cell
fibroblast of gingiva	CD8-positive, alpha-beta memory T cell
fibroblast of lung	mononuclear cell
fibroblast of lung	natural killer cell
fibroblast of lung	neural cell
fibroblast of lung	neuron
fibroblast of lung	neutrophil
fibroblast of lung	smooth muscle cell
fibroblast of lung	T-cell
fibroblast of lung	CD8-positive, alpha-beta memory T cell
fibroblast of mammary gland	mammary epithelial cell
fibroblast of mammary gland	mononuclear cell
fibroblast of mammary gland	natural killer cell
fibroblast of mammary gland	neural cell
fibroblast of mammary gland	neuron
fibroblast of mammary gland	neutrophil
fibroblast of mammary gland	T-cell
fibroblast of mammary gland	CD8-positive, alpha-beta memory T cell
fibroblast of pedal digit skin	keratinocyte
fibroblast of pedal digit skin	mononuclear cell
fibroblast of pedal digit skin	natural killer cell
fibroblast of pedal digit skin	neural cell
fibroblast of pedal digit skin	neuron
fibroblast of pedal digit skin	neutrophil
fibroblast of pedal digit skin	smooth muscle cell
fibroblast of pedal digit skin	T-cell
fibroblast of pedal digit skin	fibroblast of dermis
fibroblast of pedal digit skin	CD8-positive, alpha-beta memory T cell
fibroblast of pulmonary artery	mononuclear cell
fibroblast of pulmonary artery	natural killer cell
fibroblast of pulmonary artery	neutrophil
fibroblast of pulmonary artery	T-cell
fibroblast of pulmonary artery	CD8-positive, alpha-beta memory T cell
fibroblast of skin of abdomen	keratinocyte
fibroblast of skin of abdomen	mammary epithelial cell
fibroblast of skin of abdomen	mononuclear cell
fibroblast of skin of abdomen	natural killer cell
fibroblast of skin of abdomen	neural cell
fibroblast of skin of abdomen	neuron
fibroblast of skin of abdomen	neutrophil
fibroblast of skin of abdomen	smooth muscle cell
fibroblast of skin of abdomen	T-cell
fibroblast of skin of abdomen	fibroblast of dermis
fibroblast of skin of abdomen	CD8-positive, alpha-beta memory T cell
fibroblast of the aortic adventitia	mammary epithelial cell
fibroblast of the aortic adventitia	mononuclear cell
fibroblast of the aortic adventitia	natural killer cell
fibroblast of the aortic adventitia	neutrophil
fibroblast of the aortic adventitia	T-cell
fibroblast of the aortic adventitia	CD8-positive, alpha-beta memory T cell
fibroblast of upper leg skin	keratinocyte
fibroblast of upper leg skin	mononuclear cell
fibroblast of upper leg skin	natural killer cell
fibroblast of upper leg skin	neural cell
fibroblast of upper leg skin	neuron
fibroblast of upper leg skin	neutrophil
fibroblast of upper leg skin	smooth muscle cell
fibroblast of upper leg skin	T-cell
fibroblast of upper leg skin	fibroblast of dermis
fibroblast of upper leg skin	CD8-positive, alpha-beta memory T cell
foreskin fibroblast	foreskin keratinocyte
foreskin fibroblast	keratinocyte
foreskin fibroblast	mononuclear cell
foreskin fibroblast	natural killer cell
foreskin fibroblast	neural cell
foreskin fibroblast	neuron
foreskin fibroblast	neutrophil
foreskin fibroblast	T-cell
foreskin fibroblast	fibroblast of dermis
foreskin fibroblast	CD8-positive, alpha-beta memory T cell
foreskin keratinocyte	foreskin melanocyte
foreskin keratinocyte	keratinocyte
foreskin keratinocyte	mononuclear cell
foreskin keratinocyte	natural killer cell
foreskin keratinocyte	neural cell
foreskin keratinocyte	neuron
foreskin keratinocyte	neutrophil
foreskin keratinocyte	T-cell
foreskin keratinocyte	fibroblast of dermis
foreskin keratinocyte	CD8-positive, alpha-beta memory T cell
foreskin melanocyte	keratinocyte
foreskin melanocyte	mononuclear cell
foreskin melanocyte	natural killer cell
foreskin melanocyte	neural cell
foreskin melanocyte	neuron
foreskin melanocyte	neutrophil
foreskin melanocyte	T-cell
foreskin melanocyte	fibroblast of dermis
foreskin melanocyte	CD8-positive, alpha-beta memory T cell
hepatocyte	mononuclear cell
hepatocyte	natural killer cell
hepatocyte	neutrophil
hepatocyte	T-cell
hepatocyte	CD8-positive, alpha-beta memory T cell
keratinocyte	mammary epithelial cell
keratinocyte	mononuclear cell
keratinocyte	natural killer cell
keratinocyte	neural cell
keratinocyte	neuron
keratinocyte	neutrophil
keratinocyte	smooth muscle cell
keratinocyte	T-cell
keratinocyte	fibroblast of dermis
keratinocyte	CD8-positive, alpha-beta memory T cell
kidney epithelial cell	mononuclear cell
kidney epithelial cell	natural killer cell
kidney epithelial cell	neutrophil
kidney epithelial cell	T-cell
kidney epithelial cell	CD8-positive, alpha-beta memory T cell
mammary epithelial cell	mononuclear cell
mammary epithelial cell	natural killer cell
mammary epithelial cell	neural cell
mammary epithelial cell	neuron
mammary epithelial cell	neutrophil
mammary epithelial cell	T-cell
mammary epithelial cell	CD8-positive, alpha-beta memory T cell
mononuclear cell	natural killer cell
mononuclear cell	neural cell
mononuclear cell	neuron
mononuclear cell	neutrophil
mononuclear cell	osteoblast
mononuclear cell	retinal pigment epithelial cell
mononuclear cell	skeletal muscle cell
mononuclear cell	smooth muscle cell
mononuclear cell	T-cell
mononuclear cell	astrocyte of the cerebellum
mononuclear cell	astrocyte of the spinal cord
mononuclear cell	fibroblast of dermis
mononuclear cell	CD8-positive, alpha-beta memory T cell
natural killer cell	neural cell
natural killer cell	neuron
natural killer cell	neutrophil
natural killer cell	osteoblast
natural killer cell	retinal pigment epithelial cell
natural killer cell	skeletal muscle cell
natural killer cell	smooth muscle cell
natural killer cell	T-cell
natural killer cell	astrocyte of the cerebellum
natural killer cell	astrocyte of the spinal cord
natural killer cell	fibroblast of dermis
natural killer cell	CD8-positive, alpha-beta memory T cell
neural cell	neuron
neural cell	neutrophil
neural cell	osteoblast
neural cell	retinal pigment epithelial cell
neural cell	skeletal muscle cell
neural cell	smooth muscle cell
neural cell	T-cell
neural cell	astrocyte of the cerebellum
neural cell	astrocyte of the spinal cord
neural cell	fibroblast of dermis
neural cell	CD8-positive, alpha-beta memory T cell
neuron	neutrophil
neuron	osteoblast
neuron	retinal pigment epithelial cell
neuron	skeletal muscle cell
neuron	smooth muscle cell
neuron	T-cell
neuron	astrocyte of the cerebellum
neuron	astrocyte of the spinal cord
neuron	fibroblast of dermis
neuron	CD8-positive, alpha-beta memory T cell
neutrophil	osteoblast
neutrophil	retinal pigment epithelial cell
neutrophil	skeletal muscle cell
neutrophil	smooth muscle cell
neutrophil	T-cell
neutrophil	astrocyte of the cerebellum
neutrophil	astrocyte of the spinal cord
neutrophil	fibroblast of dermis
neutrophil	CD8-positive, alpha-beta memory T cell
osteoblast	skeletal muscle cell
osteoblast	T-cell
osteoblast	CD8-positive, alpha-beta memory T cell
retinal pigment epithelial cell	T-cell
retinal pigment epithelial cell	CD8-positive, alpha-beta memory T cell
skeletal muscle cell	T-cell
skeletal muscle cell	CD8-positive, alpha-beta memory T cell
smooth muscle cell	T-cell
smooth muscle cell	CD8-positive, alpha-beta memory T cell
T-cell	astrocyte of the cerebellum
T-cell	astrocyte of the spinal cord
T-cell	fibroblast of dermis
T-cell	CD8-positive, alpha-beta memory T cell

## Sheet: H3K4me1_human
cell,type	Acne_Vulgaris	Acquired_Immunodeficiency_Syndrome	Acute_urticaria	Adenocarcinoma_Of_Esophagus	Adenocarcinoma_of_lung_(disorder)	Age-related_cataract	Age_related_macular_degeneration	Alcoholic_Intoxication_Chronic	Allergic_rhinitis_(disorder)	Allergy_to_eggs	Alopecia_Areata	Alzheimers_Disease	Anemia_Sickle_Cell	Angioedema	Ankylosing_spondylitis	Anorexia_Nervosa	Anxiety_Disorders	Aortic_Aneurysm_Abdominal	Arthritis_Psoriatic	Asthma	Atherosclerosis	Atrial_Fibrillation	Attention_deficit_hyperactivity_disorder	Autism_Spectrum_Disorders	Autistic_Disorder	Basal_cell_carcinoma	Behcet_Syndrome	Biliary_Cirrhosis_Secondary	Bipolar_Disorder	Bronchitis_Chronic	Bronchopulmonary_Dysplasia	Brugada_Syndrome_(disorder)	Bulimia_Nervosa	Cardiomyopathy_Dilated	Celiac_Disease	Cerebrovascular_accident	Cervix_carcinoma	Chagas_Cardiomyopathy	Cholecystolithiasis	Cholelithiasis	Chronic_Lymphocytic_Leukemia	Chronic_Obstructive_Airway_Disease	Colorectal_Cancer	Common_Migraine	Coronary_Artery_Disease	Creutzfeldt-Jakob_disease	Crohn_Disease	Degenerative_polyarthritis	Dementia
B cell	0.0941977	1	0.99147	1.94974e-07	0.0833013	0.606288	2.02237e-24	1	1.43914e-06	0.999985	1.14259e-07	0.14798	1	0.99147	3.34935e-06	1	1	1	0.00176636	2.6584e-177	0.62744	1	1	0.87661	1	0.0226751	1.21259e-97	1	1	0.995303	0.999989	0.00358682	0.916518	2.07013e-30	2.90862e-234	1	1.70264e-54	0.998	1	1	3.72289e-31	8.31328e-36	1.09813e-56	1	1	0.984161	0	1	1
cardiac muscle cell	0.999988	0.764823	0.656906	0.962827	0.999913	0.999524	1	1	4.45256e-21	0.00571193	0.352126	1	0.999979	0.656906	1	0.982898	0.999993	0.00460934	0.493568	1	0.999999	7.63165e-15	0.999973	0.900943	0.181019	1	0.922647	0.294698	0.99999	0.980016	0.999993	0.489469	0.496048	2.07896e-134	1	0.998732	2.89634e-05	0.561864	0.910344	0.233504	1	0.980662	0.108881	1	0.000593959	1	0.975155	0.948262	1
CD14-positive monocyte	1.26611e-97	0.0199535	0.992453	0.152235	1	0.999999	3.57798e-24	1	2.77438e-21	0.999965	0.0285442	1.28561e-20	1	0.992453	1.56169e-101	0.997409	0.997066	1	4.02982e-28	5.3054e-131	8.96751e-64	1	1	0.768756	1	7.70656e-61	1.16579e-178	0.893596	1	0.999331	0.998273	0.278967	0.945979	7.15359e-16	1.79409e-226	0.000463088	3.21651e-11	0.0107083	1	0.750645	1.96079e-22	4.9034e-113	2.74111e-59	1	0.543372	2.33959e-23	0	2.04895e-26	9.87313e-25
CD4-positive, CD25-positive, alpha-beta regulatory T cell	1.73665e-19	1	0.618661	0.968476	0.0371682	0.937839	0.99936	1	0.98278	0.871625	0.0244246	0.247418	1	0.618661	2.45869e-13	1	1	0.903523	0.999955	7.82798e-18	0.932144	1	1	0.216558	0.992391	0.662111	2.0717e-21	0.999665	1	0.935186	0.805461	0.05342	0.083071	3.42517e-05	5.21277e-23	1	8.04297e-22	0.995474	1	1	4.16068e-31	0.911178	7.85228e-13	0.999213	0.921006	1.43086e-09	2.11123e-76	0.554431	0.997186
CD4-positive helper T cell	5.57371e-14	1	0.987558	0.0892457	4.01835e-18	0.120015	0.999998	1	0.999466	0.999892	3.40496e-15	0.000108909	0.142913	0.987558	6.12652e-152	1	1	0.861559	0.0195568	4.29041e-33	0.568182	1	1	0.999753	0.918388	1.71241e-06	3.35625e-56	1	1	0.309937	0.999645	0.00251905	0.0548259	2.83709e-10	2.19423e-242	1	7.7278e-19	0.415481	1	1	2.16267e-119	1.99589e-14	2.22657e-09	1	0.557278	1.39917e-10	1.00709e-282	1	0.939931
CD8-positive, alpha-beta T cell	4.12268e-28	0.27016	0.918922	0.00447834	0.00918836	3.00211e-05	0.725196	1	0.00763842	0.992026	0.000708823	0.00047762	3.69817e-23	0.918922	2.54072e-20	1	1	0.998275	0.948221	3.26863e-25	0.80561	1	1	0.996378	0.495079	4.40336e-06	4.55698e-28	1	1	0.831687	0.996519	0.867357	1.31557e-06	0.00312583	7.42041e-123	1	6.58718e-08	0.915104	1	1	9.25533e-21	0.00021697	0.0041624	1	0.00369823	1.218e-11	2.61555e-136	0.999965	0.0117345
fibroblast of arm	2.98234e-07	0.000247197	0.809688	1	0.679689	0.177581	1	1	0.999973	0.560873	1	0.85648	1	0.809688	0.99999	4.80066e-22	0.99864	5.74622e-06	0.000348637	0.54399	6.92922e-69	0.000299785	0.453943	0.00385487	1	0.0753373	0.901004	1	1	0.818819	0.0381625	0.000112834	0.000181646	6.76957e-47	1	0.991078	1.16583e-50	0.000132243	1	1	0.999446	0.422153	7.61725e-21	0.99973	6.36703e-16	0.990456	0.132165	3.5219e-08	0.999946
fibroblast of dermis	0.126404	0.0442656	0.000988692	1	0.999988	8.31359e-06	0.999999	1	0.999921	0.787154	1	1	1	0.000988692	1	0.993572	1	0.000190773	0.000201635	0.999999	1.12773e-31	5.71364e-07	1	0.277037	0.99998	5.33486e-10	0.515698	0.999971	0.999995	0.892673	1	0.277596	0.190489	3.54881e-66	1	0.736398	6.90616e-15	0.997065	0.999865	1	0.999815	0.000472279	0.762932	1	1.44339e-07	0.0524018	0.897303	0.350118	0.999993
fibroblast of lung	1.89938e-06	0.308126	0.298031	0.753344	0.999782	0.0062016	0.980678	1	1.22254e-17	0.685299	1	0.824653	1	0.298031	1	0.999156	0.999996	1.52165e-09	0.804849	0.1261	6.73356e-19	0.923809	1	0.969052	0.685392	0.000260294	0.724643	0.999303	0.999998	0.129456	1	1.29097e-05	0.149666	4.06959e-30	0.981614	0.999727	1.52273e-14	0.996369	0.936711	0.999185	0.999962	3.66001e-17	0.00979857	1	0.000132565	0.178461	0.000196391	1	0.907683
foreskin fibroblast	2.34904e-08	0.999702	0.814698	0.581728	0.525323	0.00735023	0.435638	1	4.87081e-06	0.118983	0.31164	0.718387	1	0.814698	0.995174	0.369768	0.999961	0.00187891	0.783904	0.837127	2.96047e-08	0.943167	0.993177	0.707938	0.999936	0.000306066	0.935482	0.626514	0.959245	0.181548	0.99772	0.296036	0.000471056	2.72004e-34	0.972917	0.992435	2.97431e-14	0.961885	0.978196	0.999348	0.877568	2.69339e-07	1.13265e-09	0.999999	1.03338e-08	0.0243969	4.73351e-07	0.594032	0.110514
foreskin keratinocyte	0.87422	0.989033	0.68213	0.906081	0.976227	0.263183	0.218633	0.999417	0.0227897	0.864178	0.326474	0.994656	0.966773	0.68213	0.00582012	2.77891e-06	0.902158	0.163477	0.729952	0.969059	0.000665749	0.916025	0.994741	0.898928	1	0.000208077	0.0217768	0.987976	1	0.783037	0.991259	0.0699009	0.0039344	6.66415e-07	0.080992	0.904268	0.000424491	0.83027	0.997509	0.999553	0.552382	0.0275791	5.08022e-23	0.998716	0.00459977	0.00382977	8.69978e-13	0.00662408	0.0744858
foreskin melanocyte	0.00532233	0.997843	0.454355	0.290975	0.105283	0.981428	0.553575	0.999996	0.0558394	0.648052	0.849662	0.16055	0.999996	0.454355	0.993487	0.00774037	0.828989	0.345752	0.99653	0.929526	0.0820832	0.999904	0.837053	0.930234	0.00766749	0.0225993	0.996038	0.000969861	0.9993	0.579469	0.248563	0.116404	0.155894	2.92342e-09	0.498454	0.315931	1.80138e-09	0.241242	0.999575	0.999932	0.223319	0.0415314	1.33504e-19	0.978475	5.96242e-05	6.01926e-07	0.0463657	0.658719	0.951091
hepatocyte	0.999951	0.963843	0.564793	0.999931	0.947456	0.999997	0.999981	1	1.72232e-09	0.889243	0.960451	0.688842	0.998862	0.564793	1	0.0284399	0.996501	0.943551	1	0.982489	1.19272e-09	1.30038e-06	1	0.982151	1	1.1177e-22	0.91304	2.47807e-19	1	0.947533	1	0.907194	7.82795e-07	2.75028e-50	0.999996	0.999953	1.02245e-08	0.999801	0.105018	0.850888	0.993019	0.000159369	6.16624e-41	0.999373	8.65401e-13	0.387089	0.155817	0.862172	0.999985
mammary epithelial cell	0.996645	0.826525	0.60606	0.981799	0.591488	0.381129	0.841374	0.889915	3.4484e-05	0.771226	0.613517	0.411954	0.506456	0.60606	0.0164078	3.22585e-06	0.374585	0.633118	0.930812	0.191773	0.15035	0.993378	0.918929	0.340449	0.959739	0.10118	0.079216	0.892126	1	0.832301	0.948194	0.146028	0.0248393	0.253597	0.0409267	0.972082	0.000206966	0.332253	0.998195	0.999891	0.966222	0.0361653	1.81379e-12	0.959653	0.95507	0.198492	4.95905e-06	0.000810164	0.166895
mononuclear cell	2.48595e-35	0.953753	0.997879	0.0220195	0.69769	0.972692	9.68414e-11	1	1.88858e-14	0.999996	0.000177562	7.81632e-05	0.999986	0.997879	3.04007e-109	1	1	1	3.90094e-31	1.17681e-149	1.64194e-16	1	1	0.984591	0.99999	3.39178e-80	7.03275e-186	0.987094	1	1	0.99993	0.549798	0.340072	4.93119e-10	2.11797e-277	0.993027	1.67973e-15	0.00100218	1	1	6.01603e-45	2.064e-59	2.37155e-39	1	0.72231	6.25104e-13	0	0.0203317	8.4058e-15
myotube	0.245861	0.898897	0.49874	1	0.999822	0.0208816	0.999991	1	0.0254166	0.381885	0.999969	0.999999	1	0.49874	0.605792	0.0105882	0.199562	2.03469e-06	0.893456	0.000257185	7.39462e-06	0.265686	1	0.849087	0.999861	0.000738673	0.000210702	0.999994	1	0.894737	0.999329	0.144472	0.407361	1.00424e-25	0.999843	0.996379	1.08708e-05	0.091803	0.999974	1	0.983689	0.9961	0.144967	0.999999	0.00152487	2.25989e-05	0.0190565	0.999995	1
natural killer cell	1.72463e-25	0.440743	0.908154	8.32261e-13	0.738208	7.19331e-06	6.08978e-05	1	0.068577	0.99213	5.26024e-06	0.260775	3.02135e-27	0.908154	2.94615e-27	1	1	1	0.406339	3.44744e-46	0.137102	1	1	0.999417	0.910386	0.968319	6.79933e-40	1	1	0.998233	0.998149	0.766772	0.0945668	0.000895592	6.4386e-182	0.977879	1.12906e-14	0.0182561	1	1	4.26637e-12	6.81944e-08	2.72036e-10	1	0.000212396	2.59712e-23	1.18369e-204	0.999617	0.999982
neuron	0.000218168	0.997759	0.603293	0.999997	1	1	2.83781e-12	1	0.989245	0.914596	0.690968	0.0395772	0.991667	0.603293	0.999641	0.818157	0.879398	0.968434	0.999632	1	1	0.0223131	0.270534	0.0906088	0.998485	0.37837	1	5.23931e-24	0.99846	0.304106	0.36599	0.209354	0.459357	1.22512e-07	0.999787	0.999994	0.000118252	0.980326	1	1	0.140634	0.657909	0.997568	0.964744	0.9153	0.129775	0.21346	0.741809	0.999503
neutrophil	3.1317e-101	0.259385	0.996011	1.1846e-19	1	1	0.99891	1	0.0417067	0.999996	2.68537e-26	2.35941e-24	1	0.996011	1.34484e-115	1	9.80111e-19	1	0.0679086	2.44736e-212	2.46971e-47	1	1	0.0674138	9.47085e-09	6.29514e-70	6.39594e-65	0.884205	1	1	1	0.106262	0.953259	5.66137e-22	0	9.41553e-43	1.33997e-08	0.000116232	1	1	9.38483e-22	4.20671e-239	3.77725e-140	1	1.97253e-07	4.19208e-51	0	9.51947e-68	2.89693e-22
osteoblast	2.6052e-06	0.00225194	0.147664	1	1	0.372809	1	1	0.775792	0.99793	0.99784	0.448465	0.997865	0.147664	0.996716	4.91997e-22	0.999999	1.45381e-10	0.76427	0.283875	2.4641e-83	0.00517256	1	0.272542	1	0.280922	1.8144e-13	0.999999	0.137013	0.439802	1	0.0314024	0.34209	9.25366e-57	1	0.998742	2.37913e-57	0.0344043	0.996515	1	0.474651	0.223382	1.80363e-26	1	0.0020434	0.854654	0.0112252	0.000348685	0.999992
skeletal muscle myoblast	6.14601e-05	6.46951e-05	0.398985	1	1	0.0214729	0.999415	1	0.498278	0.750349	0.999998	0.999999	1	0.398985	0.619536	1.23373e-24	0.963325	2.09256e-05	0.599735	0.150094	8.15609e-16	0.00165785	1	0.999462	1	0.843278	0.525009	1	0.999947	0.886357	1	1.26959e-06	0.22688	2.00381e-43	1	0.7993	1.66059e-14	0.289297	0.997452	0.999996	0.994101	4.06937e-05	0.839245	1	0.960712	0.616876	2.62938e-05	0.983863	1
smooth muscle cell	0.234885	0.997687	0.68935	0.999983	1	0.999847	0.829034	1	0.999998	0.953337	0.999794	0.134689	0.999157	0.68935	0.973085	4.0121e-11	0.954454	4.78354e-10	0.83075	0.998536	2.20948e-06	4.96488e-34	0.955106	0.000804492	0.905296	0.00047279	0.999151	1.88129e-18	1	0.911484	0.982497	0.044699	0.159484	5.84975e-12	0.999998	0.992098	2.09883e-06	0.383456	0.999996	1	0.75891	1	3.0276e-09	1	0.523634	0.538919	0.0256493	0.551671	1
T-cell	5.47787e-38	0.934484	0.946965	0.00393197	4.55702e-05	1.74015e-05	0.871582	1	0.593471	0.997009	3.3967e-10	0.0512276	0.00442296	0.946965	1.87763e-32	1	1	0.949154	0.99713	6.55724e-34	0.00129833	1	1	1	0.065175	7.16746e-09	7.21344e-27	1	1	0.985989	0.994075	0.234577	0.0777668	8.40592e-06	4.18311e-173	1	3.11188e-10	0.671662	1	1	1.33581e-40	0.00998697	0.00208378	1	2.16566e-05	7.61829e-09	3.02976e-190	1	0.557697
[truncated: 126 more columns]

## Sheet: H3K27ac_human
cell,type	Acne_Vulgaris	Acquired_Immunodeficiency_Syndrome	Acute_urticaria	Adenocarcinoma_Of_Esophagus	Adenocarcinoma_of_lung_(disorder)	Age-related_cataract	Age_related_macular_degeneration	Alcoholic_Intoxication_Chronic	Allergic_rhinitis_(disorder)	Allergy_to_eggs	Alopecia_Areata	Alzheimers_Disease	Anemia_Sickle_Cell	Angioedema	Ankylosing_spondylitis	Anorexia_Nervosa	Anxiety_Disorders	Aortic_Aneurysm_Abdominal	Arthritis_Psoriatic	Asthma	Atherosclerosis	Atrial_Fibrillation	Attention_deficit_hyperactivity_disorder	Autism_Spectrum_Disorders	Autistic_Disorder	Basal_cell_carcinoma	Behcet_Syndrome	Biliary_Cirrhosis_Secondary	Bipolar_Disorder	Bronchitis_Chronic	Bronchopulmonary_Dysplasia	Brugada_Syndrome_(disorder)	Bulimia_Nervosa	Cardiomyopathy_Dilated	Celiac_Disease	Cerebrovascular_accident	Cervix_carcinoma	Chagas_Cardiomyopathy	Cholecystolithiasis	Cholelithiasis	Chronic_Lymphocytic_Leukemia	Chronic_Obstructive_Airway_Disease	Colorectal_Cancer	Common_Migraine	Coronary_Artery_Disease	Creutzfeldt-Jakob_disease	Crohn_Disease	Degenerative_polyarthritis	Dementia
astrocyte	1	0.996373	0.565593	1	0.99999	0.973804	1	1	0.997422	0.0350238	0.998198	0.0420346	1	0.565593	0.144782	0.00573558	0.980931	5.50557e-12	0.0108283	0.996247	9.5252e-22	0.188502	1	0.925578	1	1.24916e-07	0.991745	0.999999	0.438865	0.972437	0.99985	0.0327398	0.386065	2.10932e-08	0.000104568	0.0029093	2.46538e-68	0.000117555	1	1	0.997178	0.000135996	2.96772e-63	0.89866	1.52386e-15	0.996909	0.999965	0.00220839	1
B cell	0.9677	1	0.843494	0.999999	0.999998	0.995875	0.0062492	1	0.990979	0.994269	1.67444e-10	0.999995	1	0.843494	0.0118291	1	1	1	0.998354	1.06141e-203	0.990417	1	1	0.999989	1	0.98714	9.55534e-20	1	1	0.999357	1	0.4824	0.609284	4.02735e-08	2.66741e-189	1	2.03521e-70	0.193476	1	1	5.05879e-55	5.10077e-40	3.87662e-10	1	1	1	1.54376e-162	1	1
cardiac muscle cell	0.0131254	0.996531	0.827211	0.0107693	0.677004	1	1	1	7.31056e-109	0.206683	2.16447e-06	0.644676	1	0.827211	1	1	1	0.68577	0.986003	1	0.999965	8.68748e-14	1	3.40154e-05	2.83439e-13	0.999768	1	0.598415	0.0797905	0.997068	1	3.13253e-17	0.690093	0	0.880469	0.989045	1.01993e-28	0.0116792	0.999998	1	1	9.1385e-16	1.3126e-35	1	2.08128e-09	1	0.999999	0.000258347	1
CD14-positive monocyte	1.10939e-85	0.911634	0.840939	0.999792	1	0.592747	0.148004	1	7.54358e-42	0.989021	0.0777914	4.31317e-15	1	0.840939	3.81112e-43	1	0.999987	0.258373	1.50028e-08	6.36756e-57	7.06551e-50	1	1	0.820515	8.94481e-12	7.45149e-24	1.84878e-167	0.993671	1	0.99793	0.999677	0.999972	0.411936	7.74675e-17	2.26522e-137	0.0104096	6.39325e-39	1.30995e-05	1	1	8.2701e-16	4.0646e-163	8.38796e-43	0.0179277	0.00107489	2.75737e-10	2.80683e-276	5.66749e-36	0.176605
CD4-positive, alpha-beta memory T cell	0.00196694	1	0.425807	0.999993	1	0.995143	0.999985	1	1	0.829977	4.47557e-12	0.159261	0.999998	0.425807	1.58836e-58	1	1	0.999976	0.99999	4.06421e-18	0.65777	1	1	0.331681	1	0.999966	2.6489e-07	1	0.986319	0.929882	0.999955	0.0255383	0.233429	0.000142209	5.02604e-51	1	1.42767e-53	0.00259053	1	1	2.82472e-64	0.00429998	4.27499e-10	0.989089	7.0415e-06	0.984299	4.31185e-72	0.106699	0.996334
CD4-positive, CD25-positive, alpha-beta regulatory T cell	2.12939e-27	0.999879	0.57922	0.993313	0.996173	0.958967	0.953083	1	0.993348	0.74606	2.05267e-06	0.461497	0.999994	0.57922	4.57426e-17	1	0.998336	0.844899	0.998378	1.59435e-14	0.849408	1	1	0.946073	0.998561	0.825963	3.33161e-21	0.997981	0.999997	0.809718	0.310996	0.431158	0.477502	0.00998841	1.29007e-17	0.999999	4.22651e-16	0.478108	0.999991	1	2.11668e-23	0.660898	0.0720174	0.765178	0.844469	0.984709	3.90755e-12	0.000239903	0.961834
CD4-positive helper T cell	3.56676e-16	1	0.762961	1	1	0.999441	0.978301	1	1	0.993999	3.29842e-24	0.717627	1	0.762961	0	1	1	0.997812	0.999957	1.33625e-40	0.963008	1	1	0.882456	1	0.999987	8.78002e-39	1	1	0.999538	0.999579	0.00911944	0.535379	2.35859e-10	8.57356e-249	1	4.01011e-107	0.128016	1	1	1.80508e-266	1.9468e-14	0.0388984	1	2.38109e-14	0.0103838	3.30323e-250	0.00418209	0.999986
CD8-positive, alpha-beta memory T cell	0.403119	0.749025	0.393393	0.911433	0.977059	0.729489	0.416581	1	0.999461	0.546833	0.00590577	0.333509	0.457711	0.393393	0.0232677	0.999984	0.990171	0.999987	0.98833	0.000179438	0.127676	0.999957	0.99292	0.0715984	0.211282	0.996249	0.012329	0.972206	0.990592	0.616396	0.706846	0.311633	0.31258	1.61134e-08	3.97187e-08	0.910733	2.45121e-10	0.0562322	0.998783	0.998108	2.22019e-06	0.0953327	0.00380405	0.609719	0.205446	0.467349	4.58025e-06	0.599092	0.882378
CD8-positive, alpha-beta T cell	5.81014e-08	0.138621	0.665424	0.491071	1	0.918966	0.0280128	1	1	0.900351	0.790065	0.942997	2.02272e-05	0.665424	7.54867e-39	1	1	0.999999	0.99143	3.96774e-37	0.979682	1	1	0.990674	0.997979	0.999991	1.80975e-35	0.999996	1	0.953309	0.924228	0.410163	0.479313	5.39529e-06	2.24581e-130	1	1.50063e-46	0.267485	1	1	2.42689e-32	0.000226818	0.737542	0.999723	0.0374224	0.0600807	7.36635e-77	0.980716	0.994229
epithelial cell of prostate	1	0.999998	0.961428	1	0.799887	0.0605028	0.999773	1	8.1636e-86	0.999179	2.99396e-05	0.999997	1	0.961428	8.60637e-23	2.70689e-11	1	0.0484406	0.000160551	0.91638	4.6394e-44	1	1	0.61969	0.0895354	0.0138647	0.997333	0.999998	1	0.999924	1	0.288518	0.0178281	0.00108086	0.0029456	0.732263	2.07632e-55	3.00914e-07	1	1	0.99689	0.223664	0	0.0077029	2.53867e-16	0.712537	1.40487e-09	9.86621e-155	2.85633e-19
fibroblast of arm	0.999354	0.861362	0.842465	1	0.993088	0.988345	1	1	0.997465	5.11721e-05	0.77481	0.000195708	1	0.842465	0.999994	8.15383e-06	0.992851	0.103792	0.0406679	0.999885	2.17058e-84	0.999846	1	3.72558e-05	1	0.913133	1	1	0.988145	0.997762	0.993003	0.885373	0.0762069	3.48033e-73	1	0.998784	2.46846e-100	0.00107604	1	1	0.996507	0.32146	1.24629e-78	0.623062	5.27221e-29	0.999932	1	6.65014e-14	0.999989
fibroblast of dermis	0.893234	0.997709	0.470199	0.999999	1	0.306751	1	1	1	0.873725	0.960367	0.954934	1	0.470199	1	1	1	4.24909e-08	2.9139e-08	1	1.9555e-23	0.839203	1	0.857662	1	0.0817048	1	1	0.998794	0.94782	1	0.123845	0.302653	1.08713e-166	0.999998	0.999999	1.45939e-74	0.000155378	1	1	2.62854e-22	8.97646e-32	2.79736e-50	0.935218	1.36034e-16	0.0290984	0.999997	0.800067	1
fibroblast of lung	0.866476	0.999993	0.294617	0.00901632	0.999983	0.0306024	1	1	0.800505	0.12058	0.417128	0.0141552	0.999982	0.294617	1	1	0.999999	0.0141449	0.14496	0.998497	2.66221e-11	1	1	0.545731	0.998809	0.00714983	0.999998	0.999969	0.999684	0.878135	1	0.00923873	0.153914	1.76313e-55	0.979443	0.999998	8.59285e-74	0.0242928	0.988394	0.999683	8.26042e-10	4.91453e-32	3.29004e-39	0.816432	3.41909e-09	0.30955	0.618005	0.997695	1
foreskin fibroblast	0.0853803	0.999588	0.69651	0.984592	0.036691	3.16239e-05	0.425572	1	2.13825e-08	0.329977	0.419886	0.45312	0.999995	0.69651	0.929069	0.999963	0.999867	0.924841	0.721179	0.895309	0.00111308	1	0.973318	0.00806466	0.66491	0.00172591	1	0.989764	0.59344	0.924287	0.977058	0.46156	0.00352641	5.24213e-15	0.732523	0.802457	1.80323e-30	0.37888	0.999999	1	0.136684	3.14793e-08	9.05368e-19	0.997149	1.00559e-17	0.334925	0.0872375	0.446814	0.767854
foreskin keratinocyte	0.910865	0.99062	0.479002	0.998437	0.569159	0.870553	0.771458	0.998533	0.392908	0.643843	0.510048	0.794906	0.999161	0.479002	0.873	7.81743e-05	0.487791	0.846032	0.477005	0.991079	3.44847e-06	0.981996	0.934072	0.117492	0.832508	0.572501	0.981628	0.990662	0.998979	0.713425	0.999913	0.469601	0.0785528	0.356193	0.0627477	0.413519	3.4206e-05	0.0172839	0.991706	0.995309	0.0281078	0.124565	1.03088e-25	0.101827	0.000384518	0.528059	0.201683	2.26609e-12	0.333685
foreskin melanocyte	0.815936	0.989659	0.360545	0.86377	0.125343	0.213702	0.660786	0.999995	0.041601	0.547688	0.205593	0.160884	0.999514	0.360545	0.903397	0.961442	0.968364	0.851515	0.946681	0.949081	0.0124086	0.984501	0.990955	0.648108	0.362487	0.0105629	0.999721	0.660892	0.980486	0.631953	0.742907	0.0270764	0.277766	0.0028281	0.0282728	0.641994	6.14725e-19	0.135874	0.999489	0.999927	0.00655425	0.074804	2.84393e-19	0.991558	2.37099e-08	0.00247833	0.447784	0.62178	0.999953
hepatocyte	0.964987	0.64884	0.951871	0.998245	0.999995	1	8.90383e-06	1	3.43972e-09	0.0283466	0.116185	0.919192	0.999984	0.951871	0.999999	0.999835	0.883299	0.560919	0.98256	0.880698	1.05312e-14	7.2425e-10	1	0.0345857	0.941803	6.97596e-07	0.807498	5.52219e-34	1	0.99976	0.999966	0.992274	4.31917e-11	2.2019e-32	0.780795	0.998877	9.18138e-26	0.00131538	0.187169	0.963426	1	0.259825	8.07871e-42	1	1.43399e-11	0.368681	0.587513	0.990814	1
keratinocyte	1	1	0.505327	1	0.989791	1	0.999984	0.999562	0.987656	0.892829	6.15557e-05	0.980814	1	0.505327	0.994453	4.60021e-35	0.12611	0.0192641	0.96622	1	2.95502e-28	0.999999	0.999825	0.0122203	0.999106	0.000145425	1	1	1	0.964268	1	0.427085	1.86877e-05	4.80313e-07	7.55974e-10	1	1.20813e-62	9.96271e-14	1	1	4.86195e-07	2.49818e-11	3.13387e-108	0.697214	0.00275379	0.991393	0.000924013	4.15685e-60	0.000567955
mammary epithelial cell	1	1	0.575519	1	0.871858	1	1	0.999989	0.00305431	0.926847	7.40867e-05	0.291606	1	0.575519	0.999897	5.13761e-67	0.735528	3.90412e-07	0.949985	0.528599	4.96645e-50	1	1	0.00733089	1	3.00747e-07	0.999289	1	1	0.978898	1	0.655724	0.000146631	0.00220739	0.00388946	0.999709	1.78609e-84	1.75562e-12	1	1	0.0703659	3.85889e-09	2.12426e-185	0.0717828	0.178707	0.680425	0.0061177	2.84188e-50	0.992754
myotube	0.00371981	1	4.2201e-05	1	1	0.0049476	1	1	0.982374	1.47783e-05	0.997195	0.876514	1	4.2201e-05	1	0.522818	1	2.10894e-24	0.847857	0.0267399	1.04999e-21	0.00103742	1	0.0454588	1	3.60677e-14	0.999187	1	1	0.977862	1	3.49421e-05	0.548384	9.34578e-102	0.999999	0.0225638	1.645e-27	0.067029	1	1	0.0423802	0.869219	0.00168368	0.99995	0.0870831	1.12925e-08	0.909462	1	1
natural killer cell	0.885721	0.0681364	0.619286	4.99388e-15	1	0.86342	0.278575	1	1	0.890343	0.164738	0.999655	0.000809817	0.619286	5.58527e-06	1	0.999998	1	0.998317	9.70245e-84	0.999872	1	1	0.950458	0.999989	0.999575	1.77553e-09	1	1	0.950834	0.999207	0.0590521	0.414686	0.00831185	9.98217e-100	1	3.93538e-28	0.00912237	1	1	1.56622e-11	5.43747e-18	0.144803	0.983615	0.552607	0.574944	5.85043e-92	0.999995	0.999757
neural cell	0.999999	0.401878	0.148078	0.969049	0.999996	0.9114	0.777707	1	0.526415	0.467203	4.02283e-08	3.13611e-06	0.95568	0.148078	1.60767e-09	1	0.995313	1	0.926458	1	0.975596	0.998382	8.91557e-12	0.01616	1.52499e-05	1	0.0454071	0.999984	7.32322e-13	0.598652	0.109352	0.00803824	0.0813413	0.13048	0.994618	1.99497e-05	0.149876	5.80527e-06	0.999025	0.00299151	0.0289672	0.999411	0.169697	0.723521	0.991911	0.999618	1	0.477997	4.94651e-07
neutrophil	1.04291e-40	0.899756	0.960778	0.326951	1	0.98294	0.852115	1	0.956908	0.998963	1.16274e-18	8.73919e-30	1	0.960778	3.15553e-49	1	0.00296563	0.999656	0.999192	1.08012e-111	1.33977e-40	1	0.98514	0.999991	0.000166419	2.00089e-39	8.22488e-37	0.999975	1	0.999881	0.00324588	0.798625	0.88854	4.0952e-31	8.51498e-196	2.80848e-36	1.03302e-18	0.00417683	1	1	2.04278e-26	1.19458e-231	1.40364e-24	0.994344	1.47759e-17	1.86486e-38	0	1.0789e-65	0.686598
osteoblast	0.995233	0.859297	0.885676	1	0.999199	0.169721	1	1	0.0026979	0.460646	0.999977	0.0067472	0.999873	0.885676	0.999973	0.00168289	1	0.310898	0.385249	1	4.37448e-75	0.99797	1	0.169594	1	0.516513	1	1	0.118122	0.999475	0.999993	0.0500365	0.766197	5.3174e-122	0.999999	0.999917	1.11387e-103	0.0292307	1	1	0.000927572	1.03597e-08	1.59874e-69	0.996186	2.99836e-16	0.461034	0.975299	6.21465e-14	1
skeletal muscle myoblast	0.999994	1	0.343679	1	0.999694	0.675522	1	1	1	4.36812e-08	0.999588	0.814881	1	0.343679	0.999994	1.18733e-05	0.971834	0.0542915	0.0164234	0.969958	2.74258e-27	0.00152465	1	0.037593	1	0.591559	1	1	0.999933	0.905453	1	9.50208e-11	0.203308	2.0165e-44	0.964197	0.834276	2.94458e-24	1.14326e-06	1	1	7.02529e-06	0.147592	9.05674e-10	0.995083	0.998493	0.992127	0.202672	0.999999	1
smooth muscle cell	0.245997	0.989379	0.954336	0.997615	1	0.99985	1	1	0.999331	0.825863	0.0248117	0.00935055	0.924225	0.954336	8.37847e-07	1.2357e-14	1	5.89677e-38	0.962594	1	4.40833e-77	1.08633e-27	0.999744	0.188008	0.982544	0.000606656	0.999977	0.471898	0.993411	0.999863	0.993838	3.49897e-09	0.844331	6.71005e-94	7.96724e-08	0.0759912	6.27965e-35	0.000776595	1	1	0.999995	0.999968	1.36702e-38	0.961889	2.41117e-26	1	0.988874	3.0872e-21	0.999512
T-cell	5.49641e-05	0.956023	0.700407	0.525343	1	0.993124	0.997123	1	1	0.93109	0.0119982	0.993241	0.517762	0.700407	1.70744e-99	1	0.999999	0.999261	0.999999	9.79068e-27	0.999995	1	1	0.995989	0.999902	0.985106	2.20415e-53	1	1	0.972876	0.999955	0.0159571	0.495559	0.00511796	1.86467e-153	1	1.11793e-40	0.260376	1	1	5.22767e-65	0.168149	0.994699	0.999908	0.8357	0.0763205	5.82763e-94	0.910271	0.999359
[truncated: 126 more columns]

## Sheet: H4K20me1_human
cell,type	Acne_Vulgaris	Acquired_Immunodeficiency_Syndrome	Acute_urticaria	Adenocarcinoma_Of_Esophagus	Adenocarcinoma_of_lung_(disorder)	Age-related_cataract	Age_related_macular_degeneration	Alcoholic_Intoxication_Chronic	Allergic_rhinitis_(disorder)	Allergy_to_eggs	Alopecia_Areata	Alzheimers_Disease	Anemia_Sickle_Cell	Angioedema	Ankylosing_spondylitis	Anorexia_Nervosa	Anxiety_Disorders	Aortic_Aneurysm_Abdominal	Arthritis_Psoriatic	Asthma	Atherosclerosis	Atrial_Fibrillation	Attention_deficit_hyperactivity_disorder	Autism_Spectrum_Disorders	Autistic_Disorder	Basal_cell_carcinoma	Behcet_Syndrome	Biliary_Cirrhosis_Secondary	Bipolar_Disorder	Bronchitis_Chronic	Bronchopulmonary_Dysplasia	Brugada_Syndrome_(disorder)	Bulimia_Nervosa	Cardiomyopathy_Dilated	Celiac_Disease	Cerebrovascular_accident	Cervix_carcinoma	Chagas_Cardiomyopathy	Cholecystolithiasis	Cholelithiasis	Chronic_Lymphocytic_Leukemia	Chronic_Obstructive_Airway_Disease	Colorectal_Cancer	Common_Migraine	Coronary_Artery_Disease	Creutzfeldt-Jakob_disease	Crohn_Disease	Degenerative_polyarthritis	Dementia
astrocyte	0.999998	1	0.940026	1	4.03393e-82	0.00561735	1	1	8.22676e-51	0.997967	1	4.97495e-94	1	0.940026	1	3.21611e-14	1	0.999254	1	1	0.831668	1	0.543768	0.00141086	2.72193e-90	4.97985e-08	1	1	0.99465	0.999591	1	1	4.8194e-13	7.99679e-32	0.0095952	0.999146	1.83919e-89	0.879189	1	1	6.94626e-14	2.8933e-75	0.168688	1	1.11181e-26	0.430112	1.39754e-32	0.0717169	1
B cell	4.73038e-45	1	0.645863	1	1.65985e-72	0.786343	1	1	0.487652	0.927742	0.735952	0.00142332	0.993157	0.645863	1	1.11735e-07	1	1	1.82269e-23	0.00259674	0.858676	1	0.938134	0.493659	7.1645e-11	1.99307e-25	0.989419	1	0.999969	0.907654	1	0.999961	0.126283	0.00166769	4.94521e-39	1	2.73416e-31	0.995991	1	1	1.56693e-13	9.71734e-12	0.896082	1	1.88136e-21	0.702805	1.69922e-51	6.41169e-18	1
CD14-positive monocyte	1.54586e-16	1	0.939956	1	2.91751e-69	0.996029	1	1	0.127713	0.995141	0.999945	6.06601e-21	1	0.939956	0.00216154	0.996973	1	0.51278	4.54359e-39	1	1	1	0.999988	0.642854	0.0655016	0.263482	1	1	0.999804	0.99858	1	1	3.3538e-06	1.03405e-23	0.000177322	1	1.58779e-30	0.987941	1	1	2.54216e-29	1.5998e-63	1	1	6.24155e-11	1.63391e-08	1.58953e-68	2.99249e-06	0.977546
fibroblast of arm	0.997411	0.999624	0.0199567	1	2.43721e-31	0.993813	1	1	1.66409e-05	9.87727e-06	0.94593	5.53504e-08	0.999999	0.0199567	1	1	0.999998	1	0.999999	1	1	1	1	0.0684774	1.15608e-07	0.0187364	1	0.914658	0.158893	0.198114	0.999994	0.792813	0.00808983	3.47916e-11	3.10582e-15	0.988228	2.14463e-15	0.831761	0.999985	1	0.999965	1.83058e-27	1	3.37255e-05	1	0.0346614	9.07989e-36	0.941894	1
fibroblast of lung	0.702472	0.343826	0.0142134	0.94213	0.347773	0.649126	0.946235	0.377942	0.97526	0.0458667	0.802699	0.00169322	0.811713	0.0142134	0.594977	0.976178	0.486901	0.81987	0.822567	0.998651	0.998735	0.99604	0.92016	0.400309	0.543461	0.563404	0.349834	0.186338	0.180182	0.0715669	0.108264	0.30461	0.00863383	0.916026	1.28442e-05	0.982449	0.950173	0.238224	0.723187	0.505375	0.998821	0.00785789	0.311199	0.82841	0.647865	0.319608	0.000260664	0.999435	0.880993
hepatocyte	0.999952	1	0.357484	1	6.17817e-128	1	1	1	2.70946e-12	0.753281	0.998158	3.88811e-28	0.999992	0.357484	1	0.999922	1	0.999896	1	1	1	1	1	0.999774	1.48019e-21	0.999996	1	0.92793	0.154036	0.877644	1	0.999596	0.227563	1.51188e-23	3.03795e-24	0.999987	5.03329e-20	0.989887	1	1	0.000339655	2.55194e-38	5.51106e-16	1	3.27482e-05	0.882745	6.11652e-55	0.999914	1
myotube	0.997428	0.999448	0.148757	1	1.56151e-54	0.994811	1	1	0.00621454	0.33926	0.999566	8.72366e-06	0.998076	0.148757	0.999997	0.332036	0.999994	0.999979	0.999997	0.999993	0.999921	1	1	0.963841	2.53622e-16	0.43077	1	0.991741	0.000712716	0.458641	0.99998	0.887055	0.0894806	5.50772e-05	6.04252e-08	0.894498	6.04024e-15	0.906381	0.999956	0.999998	0.969282	0.0367052	0.977762	0.999965	1	0.64786	1.7902e-15	0.998591	0.999992
neural cell	0.785789	0.362788	0.000606297	0.999988	1.20955e-09	0.713502	0.986539	1	0.510093	0.00578824	0.909609	0.508339	0.931856	0.000606297	0.199119	0.850294	0.999997	0.988324	0.190946	1	1	1.27031e-50	1.08656e-05	0.50624	0.00766867	0.996776	1	0.658756	2.84148e-78	0.0135781	0.866966	0.205522	0.000231537	0.988863	0.0710595	0.712232	0.996186	0.241199	0.973178	0.995451	0.999921	0.994401	0.999035	0.99997	0.989147	0.838046	1.17669e-15	0.962484	0.998279
osteoblast	7.16051e-16	1	0.588589	1	2.41103e-20	0.847379	1	1	1.37626e-13	0.912302	0.736358	3.72446e-32	1	0.588589	1	0.996194	1	1	1	1	1	1	1	0.122047	4.38135e-35	9.22337e-06	1	1	0.926322	0.792849	1	0.999989	2.12231e-12	1.72911e-20	0.00105097	1	4.33343e-41	0.935561	1	1	0.0317174	4.03928e-54	0.355159	0.877577	0.0850977	3.06121e-13	4.92318e-59	0.997012	0.999993
skeletal muscle myoblast	0.0957609	0.953005	0.00125672	0.190683	0.999868	0.820554	0.996737	1	0.902226	0.011041	0.958882	0.639322	0.404199	0.00125672	0.544886	0.999315	0.999982	0.998124	0.998585	1	0.999653	1	0.999825	0.577615	4.0484e-06	0.917009	1	0.775344	1.29021e-30	0.0237392	0.704691	0.296763	0.000372825	0.092152	2.68488e-66	0.691892	5.38e-06	0.341287	0.991156	0.998995	1	0.0169535	0.998462	0.999232	1	0.914636	2.78935e-32	0.698139	0.992313
smooth muscle cell	0.952541	1	0.987738	1	3.36301e-133	0.953498	1	1	9.90587e-10	0.999876	0.680692	2.87576e-70	1	0.987738	1	1	1	0.999989	1	1	1	1	1	1.01538e-06	3.43253e-187	1	1	0.999995	0.978847	0.999988	1	1	0.958846	4.29903e-43	0.538809	1	2.25302e-90	1	1	1	4.11597e-31	4.67542e-23	0.475268	1	8.7742e-11	0.946633	2.79478e-28	0.884761	1
[truncated: 126 more columns]

## Sheet: H3K36me3_human
cell,type	Acne_Vulgaris	Acquired_Immunodeficiency_Syndrome	Acute_urticaria	Adenocarcinoma_Of_Esophagus	Adenocarcinoma_of_lung_(disorder)	Age-related_cataract	Age_related_macular_degeneration	Alcoholic_Intoxication_Chronic	Allergic_rhinitis_(disorder)	Allergy_to_eggs	Alopecia_Areata	Alzheimers_Disease	Anemia_Sickle_Cell	Angioedema	Ankylosing_spondylitis	Anorexia_Nervosa	Anxiety_Disorders	Aortic_Aneurysm_Abdominal	Arthritis_Psoriatic	Asthma	Atherosclerosis	Atrial_Fibrillation	Attention_deficit_hyperactivity_disorder	Autism_Spectrum_Disorders	Autistic_Disorder	Basal_cell_carcinoma	Behcet_Syndrome	Biliary_Cirrhosis_Secondary	Bipolar_Disorder	Bronchitis_Chronic	Bronchopulmonary_Dysplasia	Brugada_Syndrome_(disorder)	Bulimia_Nervosa	Cardiomyopathy_Dilated	Celiac_Disease	Cerebrovascular_accident	Cervix_carcinoma	Chagas_Cardiomyopathy	Cholecystolithiasis	Cholelithiasis	Chronic_Lymphocytic_Leukemia	Chronic_Obstructive_Airway_Disease	Colorectal_Cancer	Common_Migraine	Coronary_Artery_Disease	Creutzfeldt-Jakob_disease	Crohn_Disease	Degenerative_polyarthritis	Dementia
B cell	5.5919e-05	0.023242	0.661428	0.99991	1.24368e-42	0.328321	1	1	1.37138e-21	0.951282	0.0193689	6.27825e-06	0.999971	0.661428	2.06258e-27	1	1	1	0.828007	4.69608e-05	0.000170938	1	1	0.00234495	6.36214e-18	5.22129e-11	1.6602e-50	0.999999	1	0.985526	0.971637	0.999989	0.0472346	0.439156	1.69597e-08	0.000221599	4.97556e-114	0.438979	1	1	2.536e-121	7.5539e-12	2.71068e-133	1	2.61117e-81	1	1	7.63956e-19	0.999987
bronchial epithelial cell	0.999519	0.99923	0.150962	1.53789e-05	5.20174e-11	0.000137291	0.999473	1	1.68467e-78	0.524445	0.999638	7.31699e-05	1	0.150962	3.72524e-12	1	1	0.840441	1	0.999981	7.98318e-11	1	1	0.897195	0.00240339	8.43267e-64	1	0.999961	1	0.69087	0.997146	0.994476	0.0566318	4.37414e-06	0.00167548	3.16784e-14	3.94459e-65	0.970602	1	1	1.62512e-16	1.89917e-15	7.44283e-111	1	1.63065e-174	8.76415e-15	1.39015e-07	0.0462797	0.999981
cardiac muscle cell	0.99927	6.33193e-06	0.354806	0.939501	2.24982e-63	1.01369e-05	1	1	3.64845e-33	0.688175	0.222224	2.26134e-06	0.999944	0.354806	0.997011	1	1	0.999558	0.999997	1	0.109665	0.999981	1	0.000324825	1.06406e-15	0.048075	1	5.76729e-09	5.77618e-08	0.788784	0.999989	0.94149	0.239177	9.06746e-11	0.407534	1.42891e-05	1.15493e-82	1.36176e-07	0.999819	0.999997	1.73303e-23	9.74917e-09	5.34388e-213	1	3.06761e-146	0.998471	1	2.00457e-39	1
CD14-positive monocyte	2.71558e-17	1.68857e-07	0.999685	0.999999	4.67095e-86	0.0504247	1	1	1.19758e-88	1	0.0197413	1.11497e-10	0.434992	0.999685	9.68468e-20	1	1	1	1	1	0.342621	1	1	5.20894e-05	1.35892e-51	1.46586e-06	1.35008e-08	0.125761	2.25395e-26	1	0.994017	1	4.24826e-11	4.95892e-06	0.28394	3.37622e-08	9.28981e-197	3.37351e-09	1	1	1.22511e-89	2.33186e-17	3.39783e-240	1	2.96736e-208	0.958948	1	1.88589e-116	0.914057
CD4-positive, CD25-positive, alpha-beta regulatory T cell	6.05798e-14	6.83084e-06	0.953284	0.437565	4.0631e-22	0.0570397	1	1	4.86169e-07	0.996796	0.000100874	0.945846	1	0.953284	1.14307e-39	1	1	0.999977	1	0.996332	0.920078	1	1	0.854529	1.9194e-17	9.17606e-06	1	1	0.41196	0.999338	0.990227	1	0.122168	0.000155606	0.634657	0.894873	2.16677e-70	0.339961	1	1	1.81805e-61	8.68018e-07	1.90324e-96	1	3.31571e-74	0.974452	1	8.27267e-37	0.506876
CD4-positive helper T cell	1.47933e-16	3.60159e-12	0.997635	0.966974	9.71964e-72	0.00844466	1	1	3.10036e-05	0.999993	1.05718e-17	0.188714	0.999992	0.997635	1.80132e-67	1	1	1	0.999999	1	0.248577	1	1	0.167631	5.31472e-46	7.03322e-15	1	1	0.999887	1	0.994221	1	0.84362	4.65884e-07	0.881083	0.911501	7.74621e-141	0.00801267	1	1	5.59515e-139	1.22782e-07	8.56249e-199	1	1.81028e-165	0.999997	1	2.65498e-48	0.376747
CD8-positive, alpha-beta T cell	8.21217e-10	9.93915e-13	0.845667	0.87542	7.73978e-19	0.00381373	1	1	0.000464568	0.974406	0.00022801	0.740829	0.999921	0.845667	7.39348e-39	1	1	1	0.971375	0.993147	0.424312	1	1	0.956359	3.63768e-08	6.88192e-09	1	0.999888	0.735328	0.991266	0.699617	0.999992	0.0122895	0.0293233	0.0222299	0.368908	5.80207e-60	0.185384	1	1	1.06425e-40	5.94746e-13	4.00993e-66	1	3.77758e-71	0.75417	0.948491	2.34369e-17	0.0369326
fibroblast of arm	1	0.00146413	0.848973	1	6.55011e-47	0.414106	1	1	3.86582e-10	7.33989e-16	0.131797	5.30928e-17	0.262569	0.848973	1	1	1	1	1	1	3.38056e-10	1	1	0.0136279	9.66124e-07	0.000243968	1	1	0.00206686	0.998322	1.15586e-13	1	0.744228	0.272506	1	0.916739	4.9409e-87	0.999672	1	1	2.03697e-37	0.00944047	3.98784e-117	0.0829596	6.10171e-40	1	1	1.3956e-22	1
fibroblast of lung	9.84452e-06	1.07929e-07	0.116951	0.773609	2.96613e-18	4.16297e-12	0.966522	0.999928	4.89352e-45	0.384752	0.994027	4.68654e-06	1	0.116951	0.941831	1	1	1	1	1	3.57625e-16	1	0.999975	0.00875858	0.0780287	1.00716e-26	1	0.999609	1	0.541907	0.198011	0.9671	1.56485e-08	0.000301896	0.00011068	2.51827e-06	1.1251e-50	0.00211985	1	1	4.03807e-12	2.27072e-14	1.01489e-72	1	1.24166e-145	3.5025e-05	0.00353234	0.992647	0.999999
foreskin fibroblast	0.999811	2.97691e-05	0.0671821	0.0607141	5.4012e-50	3.65447e-27	0.988754	1	2.30464e-112	0.748523	0.84373	3.18179e-07	1	0.0671821	0.999785	1	1	0.999999	1	1	1.35517e-14	1	0.959035	0.643804	5.19877e-06	1.21952e-96	1	1	0.999999	0.882524	0.630149	0.999647	9.38754e-12	1.2476e-11	0.410802	0.0016328	1.57409e-125	0.00253417	1	1	1.08595e-11	2.30934e-21	4.95218e-80	1	2.16591e-271	0.00185309	0.095287	0.805884	0.999912
foreskin keratinocyte	0.994873	0.247728	0.871806	0.128693	2.08524e-17	0.000322151	0.99993	1	9.99708e-37	0.966334	0.00967818	0.000232599	0.995768	0.871806	4.77332e-08	1	1	1	1	0.999899	0.131474	1	0.999746	0.479141	1.10556e-09	1.77822e-10	1	0.999999	0.253138	0.983856	0.988678	0.999805	0.0083009	0.0453755	0.717208	0.00804363	6.7064e-95	0.0527467	1	1	9.38942e-11	0.0038246	5.08561e-72	0.999872	3.58126e-80	0.0640686	0.135597	7.43229e-05	0.885805
foreskin melanocyte	0.914746	0.00798428	0.606122	0.219446	3.16687e-15	0.00592188	0.634132	1	2.47698e-22	0.510355	0.0105218	0.0106394	0.99927	0.606122	0.972645	0.979079	1	0.689483	0.999998	1	0.019836	1	0.719901	0.188282	8.39175e-09	2.96888e-18	1	0.202247	0.00848405	0.843507	0.0225332	0.975251	0.00542338	0.00168091	0.0479293	0.00289802	2.54252e-44	0.00522941	0.999981	0.999999	1.02569e-07	0.180329	7.73985e-36	1	8.5603e-77	0.00281399	0.364017	9.75728e-05	0.850193
hepatocyte	0.86815	0.943986	0.00129345	0.0231187	8.10554e-05	0.80733	1	1	0.997805	0.0112225	0.0116116	5.19676e-22	0.303031	0.00129345	0.333805	0.997702	0.999963	0.497173	0.99392	1	0.996155	1	0.996106	0.849953	0.000830453	0.993692	1	7.09638e-08	0.364832	0.0245194	0.213572	0.292953	0.00050947	0.99824	0.999764	0.384504	0.000314315	0.339953	0.971603	0.995283	0.327727	0.363391	2.63213e-10	0.166553	0.00409162	0.902536	0.999999	0.00169477	0.99965
keratinocyte	0.988883	0.00285585	0.277541	1.19953e-10	1.71004e-12	1.71047e-08	0.746008	1	1.74325e-76	0.696829	0.363851	0.162104	1	0.277541	1.40136e-25	1	1	0.99997	1	0.999474	1.03715e-13	1	1	0.999999	0.975947	2.24725e-26	0.998813	0.999989	1	0.832854	0.999978	0.998098	0.169698	0.121753	0.493036	9.37906e-14	8.78636e-64	4.7313e-05	1	1	0.000304828	9.6297e-10	1.14129e-119	0.999986	3.05777e-151	3.45924e-06	6.73741e-08	0.00392906	0.541869
kidney epithelial cell	0.307978	0.159065	7.40833e-05	0.538135	0.000241069	0.136196	0.771198	1	1.11303e-27	0.00121751	0.53098	0.00209864	0.991341	7.40833e-05	0.0169743	0.989938	0.999358	0.993195	0.957843	1	0.0828601	0.999994	1	0.572033	0.143556	1.32026e-23	0.999998	0.261663	1	0.00350786	0.929154	0.103853	2.23077e-07	0.00232046	0.0218928	0.0994334	5.07442e-11	0.125978	0.907125	0.969643	9.26356e-07	1.70813e-05	1.30683e-21	0.821609	1.02928e-45	0.685075	0.382124	0.998721	0.971766
mammary epithelial cell	0.999831	0.651299	0.702352	0.928341	0.00304695	0.927314	1	1	5.2932e-05	0.87674	0.040404	0.141571	0.49237	0.702352	0.313953	1	1	1	1	0.998483	0.889514	1	1	0.153677	0.00411578	0.986274	0.999908	0.98296	0.373637	0.911418	0.0345228	0.995482	0.667717	0.31645	0.989929	0.506209	1.17351e-23	0.279786	0.975572	0.99858	2.9934e-06	0.25473	1.19976e-31	0.991017	8.74485e-05	0.89795	0.998957	4.2599e-13	0.817137
myotube	0.999999	0.199012	5.33915e-05	0.182851	3.88697e-20	0.000692713	1	1	1.03718e-08	3.60008e-08	0.988257	0.827606	0.999827	5.33915e-05	0.927736	1	1	1	1	0.999991	6.07119e-05	1	0.99999	0.683862	0.0339336	0.00496622	1	0.999956	0.999976	0.948752	0.999994	0.999645	0.0863124	0.00472762	0.994938	5.66209e-08	3.32771e-42	0.00740509	0.999997	1	4.22162e-11	0.000874272	4.82498e-27	1	2.13061e-89	0.56139	0.992316	0.0108122	1
natural killer cell	0.000112848	1.6519e-12	0.944168	8.97164e-13	1.51584e-28	0.0204065	1	1	0.00483076	0.996646	1.32245e-10	0.00953296	0.942033	0.944168	7.51898e-38	1	1	1	0.99438	1	0.999562	1	1	0.219475	7.91455e-21	5.8145e-07	1	1	4.20484e-12	0.999377	0.998231	1	0.8641	0.916114	1.05959e-12	0.175403	9.83677e-105	0.31196	1	1	2.94296e-51	5.42489e-14	2.20262e-105	1	2.97231e-62	0.441746	0.100645	1.30474e-13	0.695396
neural cell	0.999986	6.25254e-05	0.0941091	1	0.00130875	0.851979	1	1	5.42042e-25	0.387938	0.992453	0.171915	0.830904	0.0941091	0.868277	0.999788	0.999984	1	0.890672	1	0.993962	1	0.999401	7.03952e-07	0.0654285	1.68777e-05	1	0.986511	4.36885e-05	0.553152	4.48738e-13	0.977455	0.0600121	0.407571	0.982893	0.00185522	0.000147437	0.000197745	1	1	0.87321	0.999746	3.34384e-29	1	2.53734e-19	0.98446	0.000133017	0.119432	1
neuron	1	0.232742	0.986915	0.989961	5.48971e-72	1.19399e-06	1	1	5.31889e-55	0.999717	0.884072	0.0596575	0.828566	0.986915	0.895149	1	1	1	1	1	0.0172597	1	1	1.10988e-06	6.58763e-26	6.27193e-06	1	1	6.654e-38	0.999701	1	1	0.95918	6.25261e-06	0.411914	0.000169812	2.15099e-154	0.196786	1	1	5.09754e-51	0.676942	4.25971e-265	1	6.90061e-175	1	1	3.46199e-26	1
neutrophil	2.5388e-28	1	0.999957	0.876678	5.36627e-168	2.12115e-05	1	1	2.94586e-36	1	2.0272e-05	7.16325e-42	0.999995	0.999957	4.58766e-61	1	1	1	1	1	0.000457717	1	1	1	1.26324e-30	7.22042e-20	6.67814e-28	0.999847	3.38008e-157	1	2.40261e-06	1	8.33841e-08	4.36326e-30	0.00282457	0.717023	0	7.4089e-07	1	1	5.29673e-149	3.81263e-26	6.63038e-195	1	0	0.976532	0.999965	1.46081e-132	0.990967
osteoblast	0.999994	1.65201e-05	0.149054	0.999039	2.93111e-44	1.14382e-16	1	1	8.36326e-84	0.999549	0.999985	2.71739e-09	1	0.149054	0.999851	1	1	1	1	1	1.26812e-14	1	1	0.348572	3.51701e-05	4.6025e-08	1	1	0.971367	0.999963	0.505057	1	6.82239e-07	2.05664e-05	0.996598	0.459133	5.66184e-141	0.000946566	1	1	3.62085e-21	8.72221e-08	2.52782e-139	1	1.71642e-152	0.149695	1	5.96052e-07	1
skeletal muscle myoblast	0.999993	4.38426e-11	0.184854	0.984274	1.06963e-06	0.751457	1	1	0.0880529	0.013588	0.999941	9.35149e-06	0.371187	0.184854	0.995429	1	0.999999	1	1	1	0.00500462	0.998292	1	0.461916	2.28053e-06	0.0971022	1	0.999946	0.458893	0.678513	0.0105837	0.989665	0.112875	0.271953	0.956354	0.634031	1.70687e-59	0.360745	1	1	5.71106e-24	2.63881e-27	4.30029e-25	0.999994	2.22468e-22	0.999998	1	4.54699e-05	1
smooth muscle cell	0.9996	0.128066	0.104648	0.929551	8.04806e-05	0.914395	1	1	4.40594e-05	0.335191	0.0493632	9.26669e-44	0.659419	0.104648	0.999992	1	0.999993	1	1	1	0.0265743	1	0.999998	0.0823559	4.78867e-08	0.987653	1	0.000499915	0.873681	0.504182	0.00285176	0.950037	0.0565817	0.999572	0.999195	0.0292909	4.63567e-16	0.0170296	0.999995	0.97328	3.02687e-20	0.00114755	2.89294e-46	0.993344	9.10387e-18	0.999792	1	4.41235e-18	1
T-cell	2.98937e-08	3.10479e-08	0.98648	0.841943	5.07891e-44	0.0762692	1	1	0.00279837	0.999698	2.8028e-09	0.742467	1	0.98648	1.51917e-42	1	1	1	0.973773	1	0.860568	1	1	0.621829	6.88313e-25	3.60017e-14	1	1	0.809988	0.999967	0.999669	1	0.531273	0.000286454	0.824582	0.640565	7.70724e-104	0.325249	1	1	1.81032e-92	1.87719e-08	5.9687e-90	1	4.6026e-104	0.966794	1	6.10813e-27	0.441002
[truncated: 126 more columns]

## Sheet: H3K79me2_human
cell,type	Acne_Vulgaris	Acquired_Immunodeficiency_Syndrome	Acute_urticaria	Adenocarcinoma_Of_Esophagus	Adenocarcinoma_of_lung_(disorder)	Age-related_cataract	Age_related_macular_degeneration	Alcoholic_Intoxication_Chronic	Allergic_rhinitis_(disorder)	Allergy_to_eggs	Alopecia_Areata	Alzheimers_Disease	Anemia_Sickle_Cell	Angioedema	Ankylosing_spondylitis	Anorexia_Nervosa	Anxiety_Disorders	Aortic_Aneurysm_Abdominal	Arthritis_Psoriatic	Asthma	Atherosclerosis	Atrial_Fibrillation	Attention_deficit_hyperactivity_disorder	Autism_Spectrum_Disorders	Autistic_Disorder	Basal_cell_carcinoma	Behcet_Syndrome	Biliary_Cirrhosis_Secondary	Bipolar_Disorder	Bronchitis_Chronic	Bronchopulmonary_Dysplasia	Brugada_Syndrome_(disorder)	Bulimia_Nervosa	Cardiomyopathy_Dilated	Celiac_Disease	Cerebrovascular_accident	Cervix_carcinoma	Chagas_Cardiomyopathy	Cholecystolithiasis	Cholelithiasis	Chronic_Lymphocytic_Leukemia	Chronic_Obstructive_Airway_Disease	Colorectal_Cancer	Common_Migraine	Coronary_Artery_Disease	Creutzfeldt-Jakob_disease	Crohn_Disease	Degenerative_polyarthritis	Dementia
B cell	0.0114445	1	0.790626	1	3.88664e-24	0.997237	1	1	4.27102e-05	0.933789	0.0556441	0.556418	1	0.790626	0.999682	0.485532	0.999987	1	1.2859e-06	5.63027e-06	1	1	1	0.117848	0.059676	0.702603	1.51011e-05	0.999921	1	0.966071	0.999992	0.968228	0.370425	1.16847e-06	9.67054e-15	0.999964	5.06505e-17	0.941451	1	1	0.0517842	0.0492985	0.999998	1	0.999677	0.969783	3.42505e-30	0.349305	1
CD14-positive monocyte	2.11032e-29	1	0.901983	1	1.09372e-34	0.999854	1	1	8.3613e-16	0.988943	0.997141	1.80454e-15	1	0.901983	0.386299	1	1	0.999219	5.39774e-10	0.941666	1	1	1	0.0391484	8.29473e-17	1	3.53569e-06	0.999997	1	0.997023	0.993878	0.995114	0.825782	4.10944e-11	1.90441e-12	0.327951	6.79929e-28	0.597479	1	1	2.24926e-08	1.3161e-42	0.475459	1	0.998519	0.000231634	2.3786e-53	0.000110984	1
fibroblast of arm	1	1	0.999385	1	3.51417e-236	1	1	1	1.58884e-46	1.72336e-10	0.999973	5.42712e-47	1	0.999385	1	5.48712e-68	1	1	1	1	0.814337	1	0.992057	2.48722e-20	3.17851e-49	1	1	1	0.041089	1	0.999999	1	0.99129	6.99061e-40	1	1	2.78155e-194	0.796554	1	1	4.08432e-28	2.34943e-22	0.999967	0.99999	0.000359352	1	1.21424e-05	2.16617e-37	1
fibroblast of dermis	0.485098	1	0.67271	1	2.39002e-53	1	1	1	4.85068e-13	0.947312	0.964676	5.46299e-33	1	0.67271	1	0.997631	1	1	1	1	1	1	1	0.494638	1.05329e-16	0.794861	1	0.99894	0.560356	0.984523	1	0.999998	0.50986	8.61439e-27	0.0032788	1	2.1551e-116	0.999999	1	1	0.000993973	4.62956e-19	0.0730827	1	0.939172	0.149879	2.12973e-21	0.999998	1
fibroblast of lung	0.00308342	1	0.73641	1	8.52511e-52	1	1	1	3.35474e-39	0.966691	0.999955	7.58446e-27	1	0.73641	1	1	1	1	1	1	1	0.999995	1	0.0606483	7.48301e-21	0.166785	1	0.99979	0.996317	0.99152	1	0.99998	0.57913	9.42472e-10	0.0023203	1	5.78906e-121	1	1	1	0.715665	8.50615e-27	0.0149575	1	0.472621	0.764457	8.13741e-24	0.999997	1
hepatocyte	1	1	0.994745	1	7.51403e-203	1	1	1	9.87678e-42	0.999955	0.132671	8.91214e-41	1	0.994745	1	5.06446e-25	1	1	1	1	0.99997	1	1	0.408237	1.24683e-126	1	1	0.997262	1	0.999999	1	0.999897	0.958535	1.53187e-30	0.999988	1	1.38508e-68	0.988802	1	1	1	1.27029e-11	5.41227e-05	1	0.00666751	0.966157	2.31562e-08	3.81151e-08	1
keratinocyte	1	1	0.897464	1	2.60384e-64	1	1	1	4.66337e-06	0.994742	0.993179	1.02828e-33	1	0.897464	1	0.0130354	1	1	1	1	1	1	0.999973	5.53684e-05	2.69497e-62	7.56356e-06	1	1	0.999997	0.999191	1	1	0.789026	8.23516e-22	0.743297	1	7.69093e-81	0.000567368	1	1	0.195051	5.42873e-22	2.12761e-27	1	0.0237597	0.21726	1.4576e-23	0.626096	1
mammary epithelial cell	1	1	0.99517	1	3.75922e-108	1	1	1	8.03243e-51	0.999979	1	2.92406e-19	1	0.99517	1	3.79727e-26	1	1	1	1	0.999999	1	0.961164	1.77312e-15	7.75909e-113	3.09648e-06	1	1	1	0.999999	1	0.999544	0.959985	7.99994e-14	1	1	1.39395e-129	0.70597	1	1	9.53809e-10	5.03922e-24	2.54127e-22	1	8.21553e-06	0.0420246	7.79533e-25	1.01656e-17	1
myotube	0.999999	1	0.821442	1	1.57727e-49	1	1	0.997352	0.263397	2.50183e-08	0.729096	5.00788e-12	1	0.821442	1	1.03881e-30	0.99978	1	1	1	0.266485	0.799617	0.507503	1.54716e-06	2.68807e-16	0.431915	1	0.999968	0.999737	0.988718	1	0.998767	0.721445	5.22193e-15	0.999223	0.967175	2.91297e-37	0.80888	1	1	0.150248	0.000125138	0.999829	0.999991	0.00279935	0.0190613	0.897467	2.48594e-07	1
osteoblast	0.0136837	1	0.992193	1	5.83723e-104	0.999999	1	1	2.85152e-61	0.999953	0.999823	4.46978e-45	1	0.992193	1	3.84459e-25	1	1	1	1	0.999961	1	0.999875	3.04154e-14	6.98768e-66	0.942964	1	1	0.974678	0.999998	1	0.999997	0.77274	4.30033e-40	0.998945	1	7.91402e-128	0.999034	1	1	4.46643e-13	7.49029e-11	0.143771	0.999995	0.699592	8.23864e-06	1.60946e-15	1.77535e-14	1
skeletal muscle myoblast	1	1	0.699814	1	9.08157e-57	1	1	0.99897	0.477614	0.484387	0.999995	4.90368e-32	1	0.699814	1	1.25874e-12	1	1	1	1	0.103108	0.883721	0.999883	4.90048e-07	7.05332e-43	1.45681e-05	1	0.999682	0.0404953	0.987534	1	0.999999	0.516939	1.60938e-17	0.0175604	1	3.62449e-79	0.832069	1	1	0.016061	0.00086294	0.9995	1	0.0428564	0.515047	1.11861e-05	0.210511	1
smooth muscle cell	1	1	0.966958	1	3.49266e-158	1	1	1	6.53105e-09	0.999277	0.518967	4.70298e-85	0.999999	0.966958	1	8.56448e-22	1	1	1	1	0.999997	1	0.999999	1.5453e-09	3.2928e-167	1	1	1	1	0.999927	1	0.692663	0.911476	1.14689e-28	0.299915	1	2.99107e-103	0.999998	1	1	0.553111	0.0256777	0.999997	1	1.09507e-07	0.999946	0.00457942	7.34064e-10	1
[truncated: 126 more columns]

[truncated: 32 more sheets: H3K27me3_human, H3K4me2_human, H3K4me3_human, H3K9ac_human, MCDM_sick_RA_mouse, MCDM_RA_pathway_enrichments, MCDM_RA_biomarker_presence, MCDM_RA_drug_enrichments, MCDM_RA_human, MCDM_RA_human_drug_enrichments, MCDM_RA_human_path_enrichments, CellphoneDB, CRCscRNAseq, MCDM_CRC_normal, MCDM_CRC_tumor, MCDM_CRC_pathways, MCDM_CRC_biomarkers, MCDM_CRC_drug_targets, mouse_RA_GWAS_genes_orthologs, disease_modules …]
